# Supplementary material for: Traditional vs Innovative Sanitizers: In Vitro and In Situ Challenge in Multidrug-Resistant Bacteria
Source: ACS Omega. 2026 Mar 18;11(12):18690–703. doi: 10.1021/acsomega.5c08705 (PMC13044601; doi:10.1021/acsomega.5c08705)
Supplement: Supplementary file 1 [file ao5c08705_si_001.xlsx]

## Sheet: Cover page
Traditional vs innovative sanitizers: in vitro and in situ challenge in multidrug-resistant bacteria
Gabriella Rayane Aparecida Ferreira 1*, Letícia Roberta Martins Costa1, Jéssica Laura Miranda1, Micaela Guidotti Takeuchi1, Mariana Comassio Chueiri1, Carolyne Ferreira Dumont1, Tanaje Luiz Izidio Ferreira de Amorim Junior1, Rosineide Marques Ribas1, Daise Aparecida Rossi 1, Gabriela de Paiva Loures1, Hebreia Oliveira Almeida-Souza1, Mario Machado Martins1, Luciana Machado de Bastos1, Maria Abadi…
1 - Laboratório de Biotecnologia Animal Aplicada, Faculdade de Medicina Veterinária, Universidade
Federal de Uberlândia, Uberlândia, 38405-302, Brazil,
2 - Lima & Pergher Ind.&Com., Av. Aírton Borges da Silva, 740 - Distrito Industrial, Uberlândia - MG, 38402-100, Brazil.
*Corresponding author Gabriella Rayane Aparecida Fereira, Applied Biotechnology Laboratory, Faculty of Veterinary Medicine, Federal University of Uberlândia, Street Ceará s/n, bloco 2D, Umuarama, MG 38405-240, gabriellarayane13@gmail.com
Abstract
Multidrug-resistant (MDR) bacteria pose a threat to public health worldwide. In this context, disinfectants are used to prevent and control the spread of these pathogens in hospital and/or industrial environments. The objective of this study was to determine minimum bactericidal concentrations (MBC) for 10 traditional and innovative active ingredients against 11 bacterial species. At the same tim…
-negative bacterium (Pseudomonas aeruginosa – PA) by metabolomic analysis. Resistance to 50% of the active ingredients was observed in five strains, and PA was resistant to 70% of them. Peracetic acid, chlorhexidine digluconate and neem extract eliminated all strains within 1 minute in MBC. In efficiency tests, traditional products killed bacteria, with an average reduction of 7.07 ± 0.331 log cy…
Key words: Biocidal agents. Microbiological control. Disinfection. Multidrug-resistant bacteria.

## Sheet: Table MBC
Table S1: Minimum bactericidal concentration (MBC), exposure times, and resistance profiles of bacterial strains against the chemical agents tested.
Bacterial species	Agent	Guy	Concentration (%)	1 min	2 min	3 min	4 min	5 min	6 min	7 min	8 min	9 min	10 min	MBC Consolidado (Tempo/%)
Escherichia coli ATCC 25922	T1 (Peracetic acid 15%)	Traditional	0.1	efficient	efficient	efficient	efficient	efficient	efficient	efficient	efficient	efficient	efficient	1 min / 0.1%
Escherichia coli ATCC 25922	T1 (Peracetic acid 15%)	Traditional	0.2	efficient	efficient	efficient	efficient	efficient	efficient	efficient	efficient	efficient	efficient
Escherichia coli ATCC 25922	T1 (Peracetic acid 15%)	Traditional	0.3	efficient	efficient	efficient	efficient	efficient	efficient	efficient	efficient	efficient	efficient
Escherichia coli ATCC 25922	T1 (Peracetic acid 15%)	Traditional	0.4	efficient	efficient	efficient	efficient	efficient	efficient	efficient	efficient	efficient	efficient
Escherichia coli ATCC 25922	T1 (Peracetic acid 15%)	Traditional	0.5	efficient	efficient	efficient	efficient	efficient	efficient	efficient	efficient	efficient	efficient
Escherichia coli ATCC 25922	T1 (Peracetic acid 15%)	Traditional	0.6	efficient	efficient	efficient	efficient	efficient	efficient	efficient	efficient	efficient	efficient
Escherichia coli ATCC 25922	T1 (Peracetic acid 15%)	Traditional	0.7	efficient	efficient	efficient	efficient	efficient	efficient	efficient	efficient	efficient	efficient
Escherichia coli ATCC 25922	T1 (Peracetic acid 15%)	Traditional	0.8	efficient	efficient	efficient	efficient	efficient	efficient	efficient	efficient	efficient	efficient
Escherichia coli ATCC 25922	T1 (Peracetic acid 15%)	Traditional	0.9	efficient	efficient	efficient	efficient	efficient	efficient	efficient	efficient	efficient	efficient
Escherichia coli ATCC 25922	T1 (Peracetic acid 15%)	Traditional	1	efficient	efficient	efficient	efficient	efficient	efficient	efficient	efficient	efficient	efficient
Escherichia coli ATCC 25922	T2 (Quatercap BDD 500/800 - Quaternary ammonia) 80%*	Traditional	0.1	efficient	efficient	efficient	efficient	efficient	efficient	efficient	efficient	efficient	efficient	1 min / 0.1%
Escherichia coli ATCC 25922	T2 (Quatercap BDD 500/800 - Quaternary ammonia) 80%*	Traditional	0.2	efficient	efficient	efficient	efficient	efficient	efficient	efficient	efficient	efficient	efficient
Escherichia coli ATCC 25922	T2 (Quatercap BDD 500/800 - Quaternary ammonia) 80%*	Traditional	0.3	efficient	efficient	efficient	efficient	efficient	efficient	efficient	efficient	efficient	efficient
Escherichia coli ATCC 25922	T2 (Quatercap BDD 500/800 - Quaternary ammonia) 80%*	Traditional	0.4	efficient	efficient	efficient	efficient	efficient	efficient	efficient	efficient	efficient	efficient
Escherichia coli ATCC 25922	T2 (Quatercap BDD 500/800 - Quaternary ammonia) 80%*	Traditional	0.5	efficient	efficient	efficient	efficient	efficient	efficient	efficient	efficient	efficient	efficient
Escherichia coli ATCC 25922	T2 (Quatercap BDD 500/800 - Quaternary ammonia) 80%*	Traditional	0.6	efficient	efficient	efficient	efficient	efficient	efficient	efficient	efficient	efficient	efficient
Escherichia coli ATCC 25922	T2 (Quatercap BDD 500/800 - Quaternary ammonia) 80%*	Traditional	0.7	efficient	efficient	efficient	efficient	efficient	efficient	efficient	efficient	efficient	efficient
Escherichia coli ATCC 25922	T2 (Quatercap BDD 500/800 - Quaternary ammonia) 80%*	Traditional	0.8	efficient	efficient	efficient	efficient	efficient	efficient	efficient	efficient	efficient	efficient
Escherichia coli ATCC 25922	T2 (Quatercap BDD 500/800 - Quaternary ammonia) 80%*	Traditional	0.9	efficient	efficient	efficient	efficient	efficient	efficient	efficient	efficient	efficient	efficient
Escherichia coli ATCC 25922	T2 (Quatercap BDD 500/800 - Quaternary ammonia) 80%*	Traditional	1	efficient	efficient	efficient	efficient	efficient	efficient	efficient	efficient	efficient	efficient
Escherichia coli ATCC 25922	T3 (Quatercap DBB 800/ARQMC 210 - Quaternary ammonia) 80%*	Traditional	0.1	not efficient	not efficient	not efficient	not efficient	not efficient	not efficient	not efficient	not efficient	not efficient	not efficient
Escherichia coli ATCC 25922	T3 (Quatercap DBB 800/ARQMC 210 - Quaternary ammonia) 80%*	Traditional	0.2	not efficient	not efficient	not efficient	not efficient	not efficient	not efficient	not efficient	not efficient	not efficient	not efficient
Escherichia coli ATCC 25922	T3 (Quatercap DBB 800/ARQMC 210 - Quaternary ammonia) 80%*	Traditional	0.3	efficient	efficient	efficient	efficient	efficient	efficient	efficient	efficient	efficient	efficient	1 min / 0.3%
Escherichia coli ATCC 25922	T3 (Quatercap DBB 800/ARQMC 210 - Quaternary ammonia) 80%*	Traditional	0.4	efficient	efficient	efficient	efficient	efficient	efficient	efficient	efficient	efficient	efficient
Escherichia coli ATCC 25922	T3 (Quatercap DBB 800/ARQMC 210 - Quaternary ammonia) 80%*	Traditional	0.5	efficient	efficient	efficient	efficient	efficient	efficient	efficient	efficient	efficient	efficient
Escherichia coli ATCC 25922	T3 (Quatercap DBB 800/ARQMC 210 - Quaternary ammonia) 80%*	Traditional	0.6	efficient	efficient	efficient	efficient	efficient	efficient	efficient	efficient	efficient	efficient
Escherichia coli ATCC 25922	T3 (Quatercap DBB 800/ARQMC 210 - Quaternary ammonia) 80%*	Traditional	0.7	efficient	efficient	efficient	efficient	efficient	efficient	efficient	efficient	efficient	efficient
Escherichia coli ATCC 25922	T3 (Quatercap DBB 800/ARQMC 210 - Quaternary ammonia) 80%*	Traditional	0.8	efficient	efficient	efficient	efficient	efficient	efficient	efficient	efficient	efficient	efficient
Escherichia coli ATCC 25922	T3 (Quatercap DBB 800/ARQMC 210 - Quaternary ammonia) 80%*	Traditional	0.9	efficient	efficient	efficient	efficient	efficient	efficient	efficient	efficient	efficient	efficient
Escherichia coli ATCC 25922	T3 (Quatercap DBB 800/ARQMC 210 - Quaternary ammonia) 80%*	Traditional	1	efficient	efficient	efficient	efficient	efficient	efficient	efficient	efficient	efficient	efficient
Escherichia coli ATCC 25922	T4 (Vantocil - Biguanide) 20%	Traditional	0.1	efficient	efficient	efficient	efficient	efficient	efficient	efficient	efficient	efficient	efficient	1 min / 0.1%
Escherichia coli ATCC 25922	T4 (Vantocil - Biguanide) 20%	Traditional	0.2	efficient	efficient	efficient	efficient	efficient	efficient	efficient	efficient	efficient	efficient
Escherichia coli ATCC 25922	T4 (Vantocil - Biguanide) 20%	Traditional	0.3	efficient	efficient	efficient	efficient	efficient	efficient	efficient	efficient	efficient	efficient
Escherichia coli ATCC 25922	T4 (Vantocil - Biguanide) 20%	Traditional	0.4	efficient	efficient	efficient	efficient	efficient	efficient	efficient	efficient	efficient	efficient
Escherichia coli ATCC 25922	T4 (Vantocil - Biguanide) 20%	Traditional	0.5	efficient	efficient	efficient	efficient	efficient	efficient	efficient	efficient	efficient	efficient
Escherichia coli ATCC 25922	T4 (Vantocil - Biguanide) 20%	Traditional	0.6	efficient	efficient	efficient	efficient	efficient	efficient	efficient	efficient	efficient	efficient
Escherichia coli ATCC 25922	T4 (Vantocil - Biguanide) 20%	Traditional	0.7	efficient	efficient	efficient	efficient	efficient	efficient	efficient	efficient	efficient	efficient
Escherichia coli ATCC 25922	T4 (Vantocil - Biguanide) 20%	Traditional	0.8	efficient	efficient	efficient	efficient	efficient	efficient	efficient	efficient	efficient	efficient
Escherichia coli ATCC 25922	T4 (Vantocil - Biguanide) 20%	Traditional	0.9	efficient	efficient	efficient	efficient	efficient	efficient	efficient	efficient	efficient	efficient
Escherichia coli ATCC 25922	T4 (Vantocil - Biguanide) 20%	Traditional	1	efficient	efficient	efficient	efficient	efficient	efficient	efficient	efficient	efficient	efficient
Escherichia coli ATCC 25922	T5 (Digluconate Chlorhexidine 20%)	Traditional	0.15	efficient	efficient	efficient	efficient	efficient	efficient	efficient	efficient	efficient	efficient	1 min / 0.15%
Escherichia coli ATCC 25922	T5 (Digluconate Chlorhexidine 20%)	Traditional	0.3	efficient	efficient	efficient	efficient	efficient	efficient	efficient	efficient	efficient	efficient
Escherichia coli ATCC 25922	T5 (Digluconate Chlorhexidine 20%)	Traditional	0.45	efficient	efficient	efficient	efficient	efficient	efficient	efficient	efficient	efficient	efficient
Escherichia coli ATCC 25922	T5 (Digluconate Chlorhexidine 20%)	Traditional	0.6	efficient	efficient	efficient	efficient	efficient	efficient	efficient	efficient	efficient	efficient
Escherichia coli ATCC 25922	T5 (Digluconate Chlorhexidine 20%)	Traditional	0.75	efficient	efficient	efficient	efficient	efficient	efficient	efficient	efficient	efficient	efficient
Escherichia coli ATCC 25922	T5 (Digluconate Chlorhexidine 20%)	Traditional	0.9	efficient	efficient	efficient	efficient	efficient	efficient	efficient	efficient	efficient	efficient
Escherichia coli ATCC 25922	T5 (Digluconate Chlorhexidine 20%)	Traditional	1.05	efficient	efficient	efficient	efficient	efficient	efficient	efficient	efficient	efficient	efficient
Escherichia coli ATCC 25922	T5 (Digluconate Chlorhexidine 20%)	Traditional	1.2	efficient	efficient	efficient	efficient	efficient	efficient	efficient	efficient	efficient	efficient
Escherichia coli ATCC 25922	T5 (Digluconate Chlorhexidine 20%)	Traditional	1.35	efficient	efficient	efficient	efficient	efficient	efficient	efficient	efficient	efficient	efficient
Escherichia coli ATCC 25922	T5 (Digluconate Chlorhexidine 20%)	Traditional	1.5	efficient	efficient	efficient	efficient	efficient	efficient	efficient	efficient	efficient	efficient
Escherichia coli ATCC 25922	I1 (Olyo's Pines)	Innovative	0.7812	not efficient	not efficient	not efficient	not efficient	not efficient	not efficient	not efficient	not efficient	not efficient	not efficient
Escherichia coli ATCC 25922	I1 (Olyo's Pines)	Innovative	1.5625	not efficient	not efficient	not efficient	not efficient	not efficient	not efficient	not efficient	not efficient	not efficient	not efficient
Escherichia coli ATCC 25922	I1 (Olyo's Pines)	Innovative	3.125	not efficient	not efficient	not efficient	not efficient	not efficient	not efficient	not efficient	not efficient	not efficient	not efficient
Escherichia coli ATCC 25922	I1 (Olyo's Pines)	Innovative	6.25	not efficient	not efficient	not efficient	not efficient	not efficient	not efficient	not efficient	not efficient	not efficient	not efficient
Escherichia coli ATCC 25922	I1 (Olyo's Pines)	Innovative	12.5	not efficient	not efficient	not efficient	not efficient	not efficient	not efficient	not efficient	not efficient	not efficient	not efficient
Escherichia coli ATCC 25922	I1 (Olyo's Pines)	Innovative	25	not efficient	not efficient	not efficient	not efficient	not efficient	not efficient	not efficient	not efficient	not efficient	not efficient
Escherichia coli ATCC 25922	I1 (Olyo's Pines)	Innovative	50	not efficient	not efficient	not efficient	not efficient	not efficient	not efficient	not efficient	not efficient	not efficient	not efficient
Escherichia coli ATCC 25922	I1 (Olyo's Pines)	Innovative	100	efficient	efficient	efficient	efficient	efficient	efficient	efficient	efficient	efficient	efficient	1 min / 100%
Escherichia coli ATCC 25922	I2 (Neem Extract)	Innovative	0.7812	not efficient	not efficient	not efficient	not efficient	not efficient	not efficient	not efficient	not efficient	not efficient	not efficient
Escherichia coli ATCC 25922	I2 (Neem Extract)	Innovative	1.5625	not efficient	not efficient	not efficient	not efficient	not efficient	not efficient	not efficient	not efficient	not efficient	not efficient
Escherichia coli ATCC 25922	I2 (Neem Extract)	Innovative	3.125	not efficient	not efficient	not efficient	not efficient	not efficient	not efficient	not efficient	not efficient	not efficient	not efficient
Escherichia coli ATCC 25922	I2 (Neem Extract)	Innovative	6.25	not efficient	not efficient	not efficient	not efficient	not efficient	not efficient	not efficient	not efficient	not efficient	not efficient
Escherichia coli ATCC 25922	I2 (Neem Extract)	Innovative	12.5	not efficient	not efficient	not efficient	not efficient	not efficient	not efficient	not efficient	not efficient	not efficient	not efficient
Escherichia coli ATCC 25922	I2 (Neem Extract)	Innovative	25	efficient	efficient	efficient	efficient	efficient	efficient	efficient	efficient	efficient	efficient	1 min / 25%
Escherichia coli ATCC 25922	I2 (Neem Extract)	Innovative	50	efficient	efficient	efficient	efficient	efficient	efficient	efficient	efficient	efficient	efficient
Escherichia coli ATCC 25922	I2 (Neem Extract)	Innovative	100	efficient	efficient	efficient	efficient	efficient	efficient	efficient	efficient	efficient	efficient
Escherichia coli ATCC 25922	I3 (Tea Tree Oil)	Innovative	0.7812	efficient	efficient	efficient	efficient	efficient	efficient	efficient	efficient	efficient	efficient	1 min / 0.7812%
Escherichia coli ATCC 25922	I3 (Tea Tree Oil)	Innovative	1.5625	efficient	efficient	efficient	efficient	efficient	efficient	efficient	efficient	efficient	efficient
Escherichia coli ATCC 25922	I3 (Tea Tree Oil)	Innovative	3.125	efficient	efficient	efficient	efficient	efficient	efficient	efficient	efficient	efficient	efficient
Escherichia coli ATCC 25922	I3 (Tea Tree Oil)	Innovative	6.25	efficient	efficient	efficient	efficient	efficient	efficient	efficient	efficient	efficient	efficient
Escherichia coli ATCC 25922	I3 (Tea Tree Oil)	Innovative	12.5	efficient	efficient	efficient	efficient	efficient	efficient	efficient	efficient	efficient	efficient
Escherichia coli ATCC 25922	I3 (Tea Tree Oil)	Innovative	25	efficient	efficient	efficient	efficient	efficient	efficient	efficient	efficient	efficient	efficient
Escherichia coli ATCC 25922	I3 (Tea Tree Oil)	Innovative	50	efficient	efficient	efficient	efficient	efficient	efficient	efficient	efficient	efficient	efficient
Escherichia coli ATCC 25922	I3 (Tea Tree Oil)	Innovative	100	efficient	efficient	efficient	efficient	efficient	efficient	efficient	efficient	efficient	efficient
Escherichia coli ATCC 25922	I4 (Orange Oil)	Innovative	0.1	not efficient	not efficient	not efficient	not efficient	not efficient	not efficient	not efficient	not efficient	not efficient	not efficient
Escherichia coli ATCC 25922	I4 (Orange Oil)	Innovative	0.2	not efficient	not efficient	not efficient	not efficient	not efficient	not efficient	not efficient	not efficient	not efficient	not efficient
Escherichia coli ATCC 25922	I4 (Orange Oil)	Innovative	0.3	not efficient	not efficient	not efficient	not efficient	not efficient	not efficient	not efficient	not efficient	not efficient	not efficient
Escherichia coli ATCC 25922	I4 (Orange Oil)	Innovative	0.4	not efficient	not efficient	not efficient	not efficient	not efficient	not efficient	not efficient	not efficient	not efficient	not efficient
Escherichia coli ATCC 25922	I4 (Orange Oil)	Innovative	0.5	not efficient	not efficient	not efficient	not efficient	not efficient	not efficient	not efficient	not efficient	not efficient	not efficient
Escherichia coli ATCC 25922	I4 (Orange Oil)	Innovative	0.6	not efficient	not efficient	not efficient	not efficient	not efficient	not efficient	not efficient	not efficient	not efficient	not efficient
Escherichia coli ATCC 25922	I4 (Orange Oil)	Innovative	0.7	not efficient	not efficient	not efficient	not efficient	not efficient	not efficient	not efficient	not efficient	not efficient	not efficient
Escherichia coli ATCC 25922	I4 (Orange Oil)	Innovative	0.8	not efficient	not efficient	not efficient	not efficient	not efficient	not efficient	not efficient	not efficient	not efficient	not efficient
Escherichia coli ATCC 25922	I4 (Orange Oil)	Innovative	0.9	not efficient	not efficient	not efficient	not efficient	not efficient	not efficient	not efficient	not efficient	not efficient	not efficient
Escherichia coli ATCC 25922	I4 (Orange Oil)	Innovative	1	efficient	efficient	efficient	efficient	efficient	efficient	efficient	efficient	efficient	efficient	1 min / 1%
Escherichia coli ATCC 25922	I4 (Orange Oil)	Innovative	100	efficient	efficient	efficient	efficient	efficient	efficient	efficient	efficient	efficient	efficient
Escherichia coli ATCC 25922	I5 (Lactic Acid)	Innovative	0.1	not efficient	not efficient	not efficient	not efficient	not efficient	not efficient	not efficient	not efficient	not efficient	not efficient
Escherichia coli ATCC 25922	I5 (Lactic Acid)	Innovative	0.2	not efficient	not efficient	not efficient	not efficient	not efficient	not efficient	not efficient	not efficient	not efficient	not efficient
Escherichia coli ATCC 25922	I5 (Lactic Acid)	Innovative	0.3	not efficient	not efficient	not efficient	not efficient	not efficient	not efficient	not efficient	not efficient	efficient	efficient
Escherichia coli ATCC 25922	I5 (Lactic Acid)	Innovative	0.4	efficient	efficient	efficient	efficient	efficient	efficient	efficient	efficient	efficient	efficient	1 min / 0.4%
Escherichia coli ATCC 25922	I5 (Lactic Acid)	Innovative	0.5	efficient	efficient	efficient	efficient	efficient	efficient	efficient	efficient	efficient	efficient
Escherichia coli ATCC 25922	I5 (Lactic Acid)	Innovative	0.6	efficient	efficient	efficient	efficient	efficient	efficient	efficient	efficient	efficient	efficient
Escherichia coli ATCC 25922	I5 (Lactic Acid)	Innovative	0.7	efficient	efficient	efficient	efficient	efficient	efficient	efficient	efficient	efficient	efficient
Escherichia coli ATCC 25922	I5 (Lactic Acid)	Innovative	0.8	efficient	efficient	efficient	efficient	efficient	efficient	efficient	efficient	efficient	efficient
Escherichia coli ATCC 25922	I5 (Lactic Acid)	Innovative	0.9	efficient	efficient	efficient	efficient	efficient	efficient	efficient	efficient	efficient	efficient
Escherichia coli ATCC 25922	I5 (Lactic Acid)	Innovative	1	efficient	efficient	efficient	efficient	efficient	efficient	efficient	efficient	efficient	efficient
Escherichia coli ATCC 25922	I5 (Lactic Acid)	Innovative	100	efficient	efficient	efficient	efficient	efficient	efficient	efficient	efficient	efficient	efficient
Staphylococcus aureus ATCC 25923	T1 (Peracetic acid 15%)	Traditional	0.1	efficient	efficient	efficient	efficient	efficient	efficient	efficient	efficient	efficient	efficient	1 min / 0.1%
Staphylococcus aureus ATCC 25923	T1 (Peracetic acid 15%)	Traditional	0.2	efficient	efficient	efficient	efficient	efficient	efficient	efficient	efficient	efficient	efficient
Staphylococcus aureus ATCC 25923	T1 (Peracetic acid 15%)	Traditional	0.3	efficient	efficient	efficient	efficient	efficient	efficient	efficient	efficient	efficient	efficient
Staphylococcus aureus ATCC 25923	T1 (Peracetic acid 15%)	Traditional	0.4	efficient	efficient	efficient	efficient	efficient	efficient	efficient	efficient	efficient	efficient
Staphylococcus aureus ATCC 25923	T1 (Peracetic acid 15%)	Traditional	0.5	efficient	efficient	efficient	efficient	efficient	efficient	efficient	efficient	efficient	efficient
Staphylococcus aureus ATCC 25923	T1 (Peracetic acid 15%)	Traditional	0.6	efficient	efficient	efficient	efficient	efficient	efficient	efficient	efficient	efficient	efficient
Staphylococcus aureus ATCC 25923	T1 (Peracetic acid 15%)	Traditional	0.7	efficient	efficient	efficient	efficient	efficient	efficient	efficient	efficient	efficient	efficient
Staphylococcus aureus ATCC 25923	T1 (Peracetic acid 15%)	Traditional	0.8	efficient	efficient	efficient	efficient	efficient	efficient	efficient	efficient	efficient	efficient
Staphylococcus aureus ATCC 25923	T1 (Peracetic acid 15%)	Traditional	0.9	efficient	efficient	efficient	efficient	efficient	efficient	efficient	efficient	efficient	efficient
Staphylococcus aureus ATCC 25923	T1 (Peracetic acid 15%)	Traditional	1	efficient	efficient	efficient	efficient	efficient	efficient	efficient	efficient	efficient	efficient
Staphylococcus aureus ATCC 25923	T2 (Quatercap BDD 500/800 - Quaternary ammonia) 80%*	Traditional	0.1	efficient	efficient	efficient	efficient	efficient	efficient	efficient	efficient	efficient	efficient	1 min / 0.1%
Staphylococcus aureus ATCC 25923	T2 (Quatercap BDD 500/800 - Quaternary ammonia) 80%*	Traditional	0.2	efficient	efficient	efficient	efficient	efficient	efficient	efficient	efficient	efficient	efficient
Staphylococcus aureus ATCC 25923	T2 (Quatercap BDD 500/800 - Quaternary ammonia) 80%*	Traditional	0.3	efficient	efficient	efficient	efficient	efficient	efficient	efficient	efficient	efficient	efficient
Staphylococcus aureus ATCC 25923	T2 (Quatercap BDD 500/800 - Quaternary ammonia) 80%*	Traditional	0.4	efficient	efficient	efficient	efficient	efficient	efficient	efficient	efficient	efficient	efficient
Staphylococcus aureus ATCC 25923	T2 (Quatercap BDD 500/800 - Quaternary ammonia) 80%*	Traditional	0.5	efficient	efficient	efficient	efficient	efficient	efficient	efficient	efficient	efficient	efficient
Staphylococcus aureus ATCC 25923	T2 (Quatercap BDD 500/800 - Quaternary ammonia) 80%*	Traditional	0.6	efficient	efficient	efficient	efficient	efficient	efficient	efficient	efficient	efficient	efficient
Staphylococcus aureus ATCC 25923	T2 (Quatercap BDD 500/800 - Quaternary ammonia) 80%*	Traditional	0.7	efficient	efficient	efficient	efficient	efficient	efficient	efficient	efficient	efficient	efficient
Staphylococcus aureus ATCC 25923	T2 (Quatercap BDD 500/800 - Quaternary ammonia) 80%*	Traditional	0.8	efficient	efficient	efficient	efficient	efficient	efficient	efficient	efficient	efficient	efficient
Staphylococcus aureus ATCC 25923	T2 (Quatercap BDD 500/800 - Quaternary ammonia) 80%*	Traditional	0.9	efficient	efficient	efficient	efficient	efficient	efficient	efficient	efficient	efficient	efficient
Staphylococcus aureus ATCC 25923	T2 (Quatercap BDD 500/800 - Quaternary ammonia) 80%*	Traditional	1	efficient	efficient	efficient	efficient	efficient	efficient	efficient	efficient	efficient	efficient
Staphylococcus aureus ATCC 25923	T3 (Quatercap DBB 800/ARQMC 210 - Quaternary ammonia) 80%*	Traditional	0.1	efficient	efficient	efficient	efficient	efficient	efficient	efficient	efficient	efficient	efficient	1 min / 0.1%
Staphylococcus aureus ATCC 25923	T3 (Quatercap DBB 800/ARQMC 210 - Quaternary ammonia) 80%*	Traditional	0.2	efficient	efficient	efficient	efficient	efficient	efficient	efficient	efficient	efficient	efficient
Staphylococcus aureus ATCC 25923	T3 (Quatercap DBB 800/ARQMC 210 - Quaternary ammonia) 80%*	Traditional	0.3	efficient	efficient	efficient	efficient	efficient	efficient	efficient	efficient	efficient	efficient
Staphylococcus aureus ATCC 25923	T3 (Quatercap DBB 800/ARQMC 210 - Quaternary ammonia) 80%*	Traditional	0.4	efficient	efficient	efficient	efficient	efficient	efficient	efficient	efficient	efficient	efficient
Staphylococcus aureus ATCC 25923	T3 (Quatercap DBB 800/ARQMC 210 - Quaternary ammonia) 80%*	Traditional	0.5	efficient	efficient	efficient	efficient	efficient	efficient	efficient	efficient	efficient	efficient
Staphylococcus aureus ATCC 25923	T3 (Quatercap DBB 800/ARQMC 210 - Quaternary ammonia) 80%*	Traditional	0.6	efficient	efficient	efficient	efficient	efficient	efficient	efficient	efficient	efficient	efficient
Staphylococcus aureus ATCC 25923	T3 (Quatercap DBB 800/ARQMC 210 - Quaternary ammonia) 80%*	Traditional	0.7	efficient	efficient	efficient	efficient	efficient	efficient	efficient	efficient	efficient	efficient
Staphylococcus aureus ATCC 25923	T3 (Quatercap DBB 800/ARQMC 210 - Quaternary ammonia) 80%*	Traditional	0.8	efficient	efficient	efficient	efficient	efficient	efficient	efficient	efficient	efficient	efficient
Staphylococcus aureus ATCC 25923	T3 (Quatercap DBB 800/ARQMC 210 - Quaternary ammonia) 80%*	Traditional	0.9	efficient	efficient	efficient	efficient	efficient	efficient	efficient	efficient	efficient	efficient
Staphylococcus aureus ATCC 25923	T3 (Quatercap DBB 800/ARQMC 210 - Quaternary ammonia) 80%*	Traditional	1	efficient	efficient	efficient	efficient	efficient	efficient	efficient	efficient	efficient	efficient
Staphylococcus aureus ATCC 25923	T4 (Vantocil - Biguanide) 20%	Traditional	0.1	not efficient	not efficient	not efficient	not efficient	not efficient	not efficient	not efficient	not efficient	not efficient	not efficient
Staphylococcus aureus ATCC 25923	T4 (Vantocil - Biguanide) 20%	Traditional	0.2	efficient	efficient	efficient	efficient	efficient	efficient	efficient	efficient	efficient	efficient	1 min / 0.2%
Staphylococcus aureus ATCC 25923	T4 (Vantocil - Biguanide) 20%	Traditional	0.3	efficient	efficient	efficient	efficient	efficient	efficient	efficient	efficient	efficient	efficient
Staphylococcus aureus ATCC 25923	T4 (Vantocil - Biguanide) 20%	Traditional	0.4	efficient	efficient	efficient	efficient	efficient	efficient	efficient	efficient	efficient	efficient
Staphylococcus aureus ATCC 25923	T4 (Vantocil - Biguanide) 20%	Traditional	0.5	efficient	efficient	efficient	efficient	efficient	efficient	efficient	efficient	efficient	efficient
Staphylococcus aureus ATCC 25923	T4 (Vantocil - Biguanide) 20%	Traditional	0.6	efficient	efficient	efficient	efficient	efficient	efficient	efficient	efficient	efficient	efficient
Staphylococcus aureus ATCC 25923	T4 (Vantocil - Biguanide) 20%	Traditional	0.7	efficient	efficient	efficient	efficient	efficient	efficient	efficient	efficient	efficient	efficient
Staphylococcus aureus ATCC 25923	T4 (Vantocil - Biguanide) 20%	Traditional	0.8	efficient	efficient	efficient	efficient	efficient	efficient	efficient	efficient	efficient	efficient
Staphylococcus aureus ATCC 25923	T4 (Vantocil - Biguanide) 20%	Traditional	0.9	efficient	efficient	efficient	efficient	efficient	efficient	efficient	efficient	efficient	efficient
Staphylococcus aureus ATCC 25923	T4 (Vantocil - Biguanide) 20%	Traditional	1	efficient	efficient	efficient	efficient	efficient	efficient	efficient	efficient	efficient	efficient
Staphylococcus aureus ATCC 25923	T5 (Digluconate Chlorhexidine 20%)	Traditional	0.15	efficient	efficient	efficient	efficient	efficient	efficient	efficient	efficient	efficient	efficient	1 min / 0.15%
Staphylococcus aureus ATCC 25923	T5 (Digluconate Chlorhexidine 20%)	Traditional	0.3	efficient	efficient	efficient	efficient	efficient	efficient	efficient	efficient	efficient	efficient
Staphylococcus aureus ATCC 25923	T5 (Digluconate Chlorhexidine 20%)	Traditional	0.45	efficient	efficient	efficient	efficient	efficient	efficient	efficient	efficient	efficient	efficient
Staphylococcus aureus ATCC 25923	T5 (Digluconate Chlorhexidine 20%)	Traditional	0.6	efficient	efficient	efficient	efficient	efficient	efficient	efficient	efficient	efficient	efficient
Staphylococcus aureus ATCC 25923	T5 (Digluconate Chlorhexidine 20%)	Traditional	0.75	efficient	efficient	efficient	efficient	efficient	efficient	efficient	efficient	efficient	efficient
Staphylococcus aureus ATCC 25923	T5 (Digluconate Chlorhexidine 20%)	Traditional	0.9	efficient	efficient	efficient	efficient	efficient	efficient	efficient	efficient	efficient	efficient
Staphylococcus aureus ATCC 25923	T5 (Digluconate Chlorhexidine 20%)	Traditional	1.05	efficient	efficient	efficient	efficient	efficient	efficient	efficient	efficient	efficient	efficient
Staphylococcus aureus ATCC 25923	T5 (Digluconate Chlorhexidine 20%)	Traditional	1.2	efficient	efficient	efficient	efficient	efficient	efficient	efficient	efficient	efficient	efficient
Staphylococcus aureus ATCC 25923	T5 (Digluconate Chlorhexidine 20%)	Traditional	1.35	efficient	efficient	efficient	efficient	efficient	efficient	efficient	efficient	efficient	efficient
Staphylococcus aureus ATCC 25923	T5 (Digluconate Chlorhexidine 20%)	Traditional	1.5	efficient	efficient	efficient	efficient	efficient	efficient	efficient	efficient	efficient	efficient
Staphylococcus aureus ATCC 25923	I1 (Olyo's Pines)	Innovative	0.7812	not efficient	not efficient	not efficient	not efficient	not efficient	not efficient	not efficient	not efficient	not efficient	not efficient
Staphylococcus aureus ATCC 25923	I1 (Olyo's Pines)	Innovative	1.5625	not efficient	not efficient	not efficient	not efficient	not efficient	not efficient	not efficient	not efficient	not efficient	not efficient
Staphylococcus aureus ATCC 25923	I1 (Olyo's Pines)	Innovative	3.125	not efficient	not efficient	not efficient	not efficient	not efficient	not efficient	not efficient	not efficient	not efficient	not efficient
Staphylococcus aureus ATCC 25923	I1 (Olyo's Pines)	Innovative	6.25	not efficient	not efficient	not efficient	not efficient	not efficient	not efficient	not efficient	not efficient	not efficient	not efficient
Staphylococcus aureus ATCC 25923	I1 (Olyo's Pines)	Innovative	12.5	not efficient	not efficient	not efficient	not efficient	not efficient	not efficient	not efficient	not efficient	not efficient	not efficient
Staphylococcus aureus ATCC 25923	I1 (Olyo's Pines)	Innovative	25	not efficient	not efficient	not efficient	not efficient	not efficient	not efficient	not efficient	not efficient	not efficient	not efficient
Staphylococcus aureus ATCC 25923	I1 (Olyo's Pines)	Innovative	50	not efficient	not efficient	not efficient	not efficient	not efficient	not efficient	not efficient	not efficient	not efficient	not efficient
Staphylococcus aureus ATCC 25923	I1 (Olyo's Pines)	Innovative	100	efficient	efficient	efficient	efficient	efficient	efficient	efficient	efficient	efficient	efficient	1 min / 100%
Staphylococcus aureus ATCC 25923	I2 (Neem Extract)	Innovative	0.7812	not efficient	not efficient	not efficient	not efficient	not efficient	not efficient	not efficient	not efficient	not efficient	not efficient
Staphylococcus aureus ATCC 25923	I2 (Neem Extract)	Innovative	1.5625	not efficient	not efficient	not efficient	not efficient	not efficient	not efficient	not efficient	not efficient	not efficient	not efficient
Staphylococcus aureus ATCC 25923	I2 (Neem Extract)	Innovative	3.125	not efficient	not efficient	not efficient	not efficient	not efficient	not efficient	not efficient	not efficient	not efficient	not efficient
Staphylococcus aureus ATCC 25923	I2 (Neem Extract)	Innovative	6.25	not efficient	not efficient	not efficient	not efficient	not efficient	not efficient	not efficient	not efficient	not efficient	not efficient
Staphylococcus aureus ATCC 25923	I2 (Neem Extract)	Innovative	12.5	not efficient	not efficient	not efficient	not efficient	not efficient	not efficient	not efficient	not efficient	not efficient	not efficient
Staphylococcus aureus ATCC 25923	I2 (Neem Extract)	Innovative	25	efficient	efficient	efficient	efficient	efficient	efficient	efficient	efficient	efficient	efficient	1 min / 25%
Staphylococcus aureus ATCC 25923	I2 (Neem Extract)	Innovative	50	efficient	efficient	efficient	efficient	efficient	efficient	efficient	efficient	efficient	efficient
Staphylococcus aureus ATCC 25923	I2 (Neem Extract)	Innovative	100	efficient	efficient	efficient	efficient	efficient	efficient	efficient	efficient	efficient	efficient
Staphylococcus aureus ATCC 25923	I3 (Tea Tree Oil)	Innovative	0.7812	efficient	efficient	efficient	efficient	efficient	efficient	efficient	efficient	efficient	efficient	1 min / 0.7812%
Staphylococcus aureus ATCC 25923	I3 (Tea Tree Oil)	Innovative	1.5625	efficient	efficient	efficient	efficient	efficient	efficient	efficient	efficient	efficient	efficient
Staphylococcus aureus ATCC 25923	I3 (Tea Tree Oil)	Innovative	3.125	efficient	efficient	efficient	efficient	efficient	efficient	efficient	efficient	efficient	efficient
Staphylococcus aureus ATCC 25923	I3 (Tea Tree Oil)	Innovative	6.25	efficient	efficient	efficient	efficient	efficient	efficient	efficient	efficient	efficient	efficient
Staphylococcus aureus ATCC 25923	I3 (Tea Tree Oil)	Innovative	12.5	efficient	efficient	efficient	efficient	efficient	efficient	efficient	efficient	efficient	efficient
Staphylococcus aureus ATCC 25923	I3 (Tea Tree Oil)	Innovative	25	efficient	efficient	efficient	efficient	efficient	efficient	efficient	efficient	efficient	efficient
Staphylococcus aureus ATCC 25923	I3 (Tea Tree Oil)	Innovative	50	efficient	efficient	efficient	efficient	efficient	efficient	efficient	efficient	efficient	efficient
Staphylococcus aureus ATCC 25923	I3 (Tea Tree Oil)	Innovative	100	efficient	efficient	efficient	efficient	efficient	efficient	efficient	efficient	efficient	efficient
Staphylococcus aureus ATCC 25923	I4 (Orange Oil)	Innovative	0.1	not efficient	not efficient	not efficient	not efficient	not efficient	not efficient	not efficient	not efficient	not efficient	not efficient
Staphylococcus aureus ATCC 25923	I4 (Orange Oil)	Innovative	0.2	not efficient	not efficient	not efficient	not efficient	not efficient	not efficient	not efficient	not efficient	not efficient	not efficient
Staphylococcus aureus ATCC 25923	I4 (Orange Oil)	Innovative	0.3	not efficient	not efficient	not efficient	not efficient	not efficient	not efficient	not efficient	not efficient	not efficient	not efficient
Staphylococcus aureus ATCC 25923	I4 (Orange Oil)	Innovative	0.4	not efficient	not efficient	not efficient	not efficient	not efficient	not efficient	not efficient	not efficient	not efficient	not efficient
Staphylococcus aureus ATCC 25923	I4 (Orange Oil)	Innovative	0.5	not efficient	not efficient	not efficient	not efficient	not efficient	not efficient	not efficient	not efficient	not efficient	not efficient
Staphylococcus aureus ATCC 25923	I4 (Orange Oil)	Innovative	0.6	not efficient	not efficient	not efficient	not efficient	not efficient	not efficient	not efficient	not efficient	not efficient	not efficient
Staphylococcus aureus ATCC 25923	I4 (Orange Oil)	Innovative	0.7	not efficient	not efficient	not efficient	not efficient	not efficient	not efficient	not efficient	not efficient	not efficient	not efficient
Staphylococcus aureus ATCC 25923	I4 (Orange Oil)	Innovative	0.8	not efficient	not efficient	not efficient	not efficient	not efficient	not efficient	not efficient	not efficient	not efficient	not efficient
Staphylococcus aureus ATCC 25923	I4 (Orange Oil)	Innovative	0.9	not efficient	not efficient	not efficient	not efficient	not efficient	not efficient	not efficient	not efficient	not efficient	not efficient
Staphylococcus aureus ATCC 25923	I4 (Orange Oil)	Innovative	1	not efficient	not efficient	not efficient	not efficient	not efficient	not efficient	not efficient	not efficient	not efficient	not efficient
Staphylococcus aureus ATCC 25923	I4 (Orange Oil)	Innovative	100	not efficient	not efficient	not efficient	not efficient	not efficient	not efficient	not efficient	not efficient	not efficient	not efficient
Staphylococcus aureus ATCC 25923	I5 (Lactic Acid)	Innovative	0.1	not efficient	not efficient	not efficient	not efficient	not efficient	not efficient	not efficient	not efficient	not efficient	not efficient
Staphylococcus aureus ATCC 25923	I5 (Lactic Acid)	Innovative	0.2	not efficient	not efficient	not efficient	not efficient	not efficient	not efficient	not efficient	not efficient	not efficient	not efficient
Staphylococcus aureus ATCC 25923	I5 (Lactic Acid)	Innovative	0.3	not efficient	efficient	efficient	efficient	efficient	efficient	efficient	efficient	efficient	efficient	2 min / 0.3%
Staphylococcus aureus ATCC 25923	I5 (Lactic Acid)	Innovative	0.4	efficient	efficient	efficient	efficient	efficient	efficient	efficient	efficient	efficient	efficient
Staphylococcus aureus ATCC 25923	I5 (Lactic Acid)	Innovative	0.5	efficient	efficient	efficient	efficient	efficient	efficient	efficient	efficient	efficient	efficient
Staphylococcus aureus ATCC 25923	I5 (Lactic Acid)	Innovative	0.6	efficient	efficient	efficient	efficient	efficient	efficient	efficient	efficient	efficient	efficient
Staphylococcus aureus ATCC 25923	I5 (Lactic Acid)	Innovative	0.7	efficient	efficient	efficient	efficient	efficient	efficient	efficient	efficient	efficient	efficient
Staphylococcus aureus ATCC 25923	I5 (Lactic Acid)	Innovative	0.8	efficient	efficient	efficient	efficient	efficient	efficient	efficient	efficient	efficient	efficient
Staphylococcus aureus ATCC 25923	I5 (Lactic Acid)	Innovative	0.9	efficient	efficient	efficient	efficient	efficient	efficient	efficient	efficient	efficient	efficient
Staphylococcus aureus ATCC 25923	I5 (Lactic Acid)	Innovative	1	efficient	efficient	efficient	efficient	efficient	efficient	efficient	efficient	efficient	efficient
Staphylococcus aureus ATCC 25923	I5 (Lactic Acid)	Innovative	100	efficient	efficient	efficient	efficient	efficient	efficient	efficient	efficient	efficient	efficient
Salmonella Enteritidis ATCC 13076	T1 (Peracetic acid 15%)	Traditional	0.1	efficient	efficient	efficient	efficient	efficient	efficient	efficient	efficient	efficient	efficient	1 min / 0.1%
Salmonella Enteritidis ATCC 13076	T1 (Peracetic acid 15%)	Traditional	0.2	efficient	efficient	efficient	efficient	efficient	efficient	efficient	efficient	efficient	efficient
Salmonella Enteritidis ATCC 13076	T1 (Peracetic acid 15%)	Traditional	0.3	efficient	efficient	efficient	efficient	efficient	efficient	efficient	efficient	efficient	efficient
Salmonella Enteritidis ATCC 13076	T1 (Peracetic acid 15%)	Traditional	0.4	efficient	efficient	efficient	efficient	efficient	efficient	efficient	efficient	efficient	efficient
Salmonella Enteritidis ATCC 13076	T1 (Peracetic acid 15%)	Traditional	0.5	efficient	efficient	efficient	efficient	efficient	efficient	efficient	efficient	efficient	efficient
Salmonella Enteritidis ATCC 13076	T1 (Peracetic acid 15%)	Traditional	0.6	efficient	efficient	efficient	efficient	efficient	efficient	efficient	efficient	efficient	efficient
Salmonella Enteritidis ATCC 13076	T1 (Peracetic acid 15%)	Traditional	0.7	efficient	efficient	efficient	efficient	efficient	efficient	efficient	efficient	efficient	efficient
Salmonella Enteritidis ATCC 13076	T1 (Peracetic acid 15%)	Traditional	0.8	efficient	efficient	efficient	efficient	efficient	efficient	efficient	efficient	efficient	efficient
Salmonella Enteritidis ATCC 13076	T1 (Peracetic acid 15%)	Traditional	0.9	efficient	efficient	efficient	efficient	efficient	efficient	efficient	efficient	efficient	efficient
Salmonella Enteritidis ATCC 13076	T1 (Peracetic acid 15%)	Traditional	1	efficient	efficient	efficient	efficient	efficient	efficient	efficient	efficient	efficient	efficient
Salmonella Enteritidis ATCC 13076	T2 (Quatercap BDD 500/800 - Quaternary ammonia) 80%*	Traditional	0.1	efficient	efficient	efficient	efficient	efficient	efficient	efficient	efficient	efficient	efficient	1 min / 0.1%
Salmonella Enteritidis ATCC 13076	T2 (Quatercap BDD 500/800 - Quaternary ammonia) 80%*	Traditional	0.2	efficient	efficient	efficient	efficient	efficient	efficient	efficient	efficient	efficient	efficient
Salmonella Enteritidis ATCC 13076	T2 (Quatercap BDD 500/800 - Quaternary ammonia) 80%*	Traditional	0.3	efficient	efficient	efficient	efficient	efficient	efficient	efficient	efficient	efficient	efficient
Salmonella Enteritidis ATCC 13076	T2 (Quatercap BDD 500/800 - Quaternary ammonia) 80%*	Traditional	0.4	efficient	efficient	efficient	efficient	efficient	efficient	efficient	efficient	efficient	efficient
Salmonella Enteritidis ATCC 13076	T2 (Quatercap BDD 500/800 - Quaternary ammonia) 80%*	Traditional	0.5	efficient	efficient	efficient	efficient	efficient	efficient	efficient	efficient	efficient	efficient
Salmonella Enteritidis ATCC 13076	T2 (Quatercap BDD 500/800 - Quaternary ammonia) 80%*	Traditional	0.6	efficient	efficient	efficient	efficient	efficient	efficient	efficient	efficient	efficient	efficient
Salmonella Enteritidis ATCC 13076	T2 (Quatercap BDD 500/800 - Quaternary ammonia) 80%*	Traditional	0.7	efficient	efficient	efficient	efficient	efficient	efficient	efficient	efficient	efficient	efficient
Salmonella Enteritidis ATCC 13076	T2 (Quatercap BDD 500/800 - Quaternary ammonia) 80%*	Traditional	0.8	efficient	efficient	efficient	efficient	efficient	efficient	efficient	efficient	efficient	efficient
Salmonella Enteritidis ATCC 13076	T2 (Quatercap BDD 500/800 - Quaternary ammonia) 80%*	Traditional	0.9	efficient	efficient	efficient	efficient	efficient	efficient	efficient	efficient	efficient	efficient
Salmonella Enteritidis ATCC 13076	T2 (Quatercap BDD 500/800 - Quaternary ammonia) 80%*	Traditional	1	efficient	efficient	efficient	efficient	efficient	efficient	efficient	efficient	efficient	efficient
Salmonella Enteritidis ATCC 13076	T3 (Quatercap DBB 800/ARQMC 210 - Quaternary ammonia) 80%*	Traditional	0.1	efficient	efficient	efficient	efficient	efficient	efficient	efficient	efficient	efficient	efficient	1 min / 0.1%
Salmonella Enteritidis ATCC 13076	T3 (Quatercap DBB 800/ARQMC 210 - Quaternary ammonia) 80%*	Traditional	0.2	efficient	efficient	efficient	efficient	efficient	efficient	efficient	efficient	efficient	efficient
Salmonella Enteritidis ATCC 13076	T3 (Quatercap DBB 800/ARQMC 210 - Quaternary ammonia) 80%*	Traditional	0.3	efficient	efficient	efficient	efficient	efficient	efficient	efficient	efficient	efficient	efficient
Salmonella Enteritidis ATCC 13076	T3 (Quatercap DBB 800/ARQMC 210 - Quaternary ammonia) 80%*	Traditional	0.4	efficient	efficient	efficient	efficient	efficient	efficient	efficient	efficient	efficient	efficient
Salmonella Enteritidis ATCC 13076	T3 (Quatercap DBB 800/ARQMC 210 - Quaternary ammonia) 80%*	Traditional	0.5	efficient	efficient	efficient	efficient	efficient	efficient	efficient	efficient	efficient	efficient
Salmonella Enteritidis ATCC 13076	T3 (Quatercap DBB 800/ARQMC 210 - Quaternary ammonia) 80%*	Traditional	0.6	efficient	efficient	efficient	efficient	efficient	efficient	efficient	efficient	efficient	efficient
Salmonella Enteritidis ATCC 13076	T3 (Quatercap DBB 800/ARQMC 210 - Quaternary ammonia) 80%*	Traditional	0.7	efficient	efficient	efficient	efficient	efficient	efficient	efficient	efficient	efficient	efficient
Salmonella Enteritidis ATCC 13076	T3 (Quatercap DBB 800/ARQMC 210 - Quaternary ammonia) 80%*	Traditional	0.8	efficient	efficient	efficient	efficient	efficient	efficient	efficient	efficient	efficient	efficient
Salmonella Enteritidis ATCC 13076	T3 (Quatercap DBB 800/ARQMC 210 - Quaternary ammonia) 80%*	Traditional	0.9	efficient	efficient	efficient	efficient	efficient	efficient	efficient	efficient	efficient	efficient
Salmonella Enteritidis ATCC 13076	T3 (Quatercap DBB 800/ARQMC 210 - Quaternary ammonia) 80%*	Traditional	1	efficient	efficient	efficient	efficient	efficient	efficient	efficient	efficient	efficient	efficient
Salmonella Enteritidis ATCC 13076	T4 (Vantocil - Biguanide) 20%	Traditional	0.1	efficient	efficient	efficient	efficient	efficient	efficient	efficient	efficient	efficient	efficient	1 min / 0.1%
Salmonella Enteritidis ATCC 13076	T4 (Vantocil - Biguanide) 20%	Traditional	0.2	efficient	efficient	efficient	efficient	efficient	efficient	efficient	efficient	efficient	efficient
Salmonella Enteritidis ATCC 13076	T4 (Vantocil - Biguanide) 20%	Traditional	0.3	efficient	efficient	efficient	efficient	efficient	efficient	efficient	efficient	efficient	efficient
Salmonella Enteritidis ATCC 13076	T4 (Vantocil - Biguanide) 20%	Traditional	0.4	efficient	efficient	efficient	efficient	efficient	efficient	efficient	efficient	efficient	efficient
Salmonella Enteritidis ATCC 13076	T4 (Vantocil - Biguanide) 20%	Traditional	0.5	efficient	efficient	efficient	efficient	efficient	efficient	efficient	efficient	efficient	efficient
Salmonella Enteritidis ATCC 13076	T4 (Vantocil - Biguanide) 20%	Traditional	0.6	efficient	efficient	efficient	efficient	efficient	efficient	efficient	efficient	efficient	efficient
Salmonella Enteritidis ATCC 13076	T4 (Vantocil - Biguanide) 20%	Traditional	0.7	efficient	efficient	efficient	efficient	efficient	efficient	efficient	efficient	efficient	efficient
Salmonella Enteritidis ATCC 13076	T4 (Vantocil - Biguanide) 20%	Traditional	0.8	efficient	efficient	efficient	efficient	efficient	efficient	efficient	efficient	efficient	efficient
Salmonella Enteritidis ATCC 13076	T4 (Vantocil - Biguanide) 20%	Traditional	0.9	efficient	efficient	efficient	efficient	efficient	efficient	efficient	efficient	efficient	efficient
Salmonella Enteritidis ATCC 13076	T4 (Vantocil - Biguanide) 20%	Traditional	1	efficient	efficient	efficient	efficient	efficient	efficient	efficient	efficient	efficient	efficient
Salmonella Enteritidis ATCC 13076	T5 (Digluconate Chlorhexidine 20%)	Traditional	0.15	efficient	efficient	efficient	efficient	efficient	efficient	efficient	efficient	efficient	efficient	1 min / 0.15%
Salmonella Enteritidis ATCC 13076	T5 (Digluconate Chlorhexidine 20%)	Traditional	0.3	efficient	efficient	efficient	efficient	efficient	efficient	efficient	efficient	efficient	efficient
Salmonella Enteritidis ATCC 13076	T5 (Digluconate Chlorhexidine 20%)	Traditional	0.45	efficient	efficient	efficient	efficient	efficient	efficient	efficient	efficient	efficient	efficient
Salmonella Enteritidis ATCC 13076	T5 (Digluconate Chlorhexidine 20%)	Traditional	0.6	efficient	efficient	efficient	efficient	efficient	efficient	efficient	efficient	efficient	efficient
Salmonella Enteritidis ATCC 13076	T5 (Digluconate Chlorhexidine 20%)	Traditional	0.75	efficient	efficient	efficient	efficient	efficient	efficient	efficient	efficient	efficient	efficient
Salmonella Enteritidis ATCC 13076	T5 (Digluconate Chlorhexidine 20%)	Traditional	0.9	efficient	efficient	efficient	efficient	efficient	efficient	efficient	efficient	efficient	efficient
Salmonella Enteritidis ATCC 13076	T5 (Digluconate Chlorhexidine 20%)	Traditional	1.05	efficient	efficient	efficient	efficient	efficient	efficient	efficient	efficient	efficient	efficient
Salmonella Enteritidis ATCC 13076	T5 (Digluconate Chlorhexidine 20%)	Traditional	1.2	efficient	efficient	efficient	efficient	efficient	efficient	efficient	efficient	efficient	efficient
Salmonella Enteritidis ATCC 13076	T5 (Digluconate Chlorhexidine 20%)	Traditional	1.35	efficient	efficient	efficient	efficient	efficient	efficient	efficient	efficient	efficient	efficient
Salmonella Enteritidis ATCC 13076	T5 (Digluconate Chlorhexidine 20%)	Traditional	1.5	efficient	efficient	efficient	efficient	efficient	efficient	efficient	efficient	efficient	efficient
Salmonella Enteritidis ATCC 13076	I1 (Olyo's Pines)	Innovative	0.7812	not efficient	not efficient	not efficient	not efficient	not efficient	not efficient	not efficient	not efficient	not efficient	not efficient
Salmonella Enteritidis ATCC 13076	I1 (Olyo's Pines)	Innovative	1.5625	not efficient	not efficient	not efficient	not efficient	not efficient	not efficient	not efficient	not efficient	not efficient	not efficient
Salmonella Enteritidis ATCC 13076	I1 (Olyo's Pines)	Innovative	3.125	not efficient	not efficient	not efficient	not efficient	not efficient	not efficient	not efficient	not efficient	not efficient	not efficient
Salmonella Enteritidis ATCC 13076	I1 (Olyo's Pines)	Innovative	6.25	not efficient	not efficient	not efficient	not efficient	not efficient	not efficient	not efficient	not efficient	not efficient	not efficient
Salmonella Enteritidis ATCC 13076	I1 (Olyo's Pines)	Innovative	12.5	not efficient	not efficient	not efficient	not efficient	not efficient	not efficient	not efficient	not efficient	not efficient	not efficient
Salmonella Enteritidis ATCC 13076	I1 (Olyo's Pines)	Innovative	25	not efficient	not efficient	not efficient	not efficient	not efficient	not efficient	not efficient	not efficient	not efficient	not efficient
Salmonella Enteritidis ATCC 13076	I1 (Olyo's Pines)	Innovative	50	not efficient	not efficient	not efficient	not efficient	not efficient	not efficient	not efficient	not efficient	not efficient	not efficient
Salmonella Enteritidis ATCC 13076	I1 (Olyo's Pines)	Innovative	100	efficient	efficient	efficient	efficient	efficient	efficient	efficient	efficient	efficient	efficient	1 min / 100%
Salmonella Enteritidis ATCC 13076	I2 (Neem Extract)	Innovative	0.7812	not efficient	not efficient	not efficient	not efficient	not efficient	not efficient	not efficient	not efficient	not efficient	not efficient
Salmonella Enteritidis ATCC 13076	I2 (Neem Extract)	Innovative	1.5625	not efficient	not efficient	not efficient	not efficient	not efficient	not efficient	not efficient	not efficient	not efficient	not efficient
Salmonella Enteritidis ATCC 13076	I2 (Neem Extract)	Innovative	3.125	not efficient	not efficient	not efficient	not efficient	not efficient	not efficient	not efficient	not efficient	not efficient	not efficient
Salmonella Enteritidis ATCC 13076	I2 (Neem Extract)	Innovative	6.25	not efficient	not efficient	not efficient	not efficient	not efficient	not efficient	not efficient	not efficient	not efficient	not efficient
Salmonella Enteritidis ATCC 13076	I2 (Neem Extract)	Innovative	12.5	not efficient	not efficient	not efficient	not efficient	not efficient	not efficient	not efficient	not efficient	not efficient	not efficient
Salmonella Enteritidis ATCC 13076	I2 (Neem Extract)	Innovative	25	efficient	efficient	efficient	efficient	efficient	efficient	efficient	efficient	efficient	efficient	1 min / 25%
Salmonella Enteritidis ATCC 13076	I2 (Neem Extract)	Innovative	50	efficient	efficient	efficient	efficient	efficient	efficient	efficient	efficient	efficient	efficient
Salmonella Enteritidis ATCC 13076	I2 (Neem Extract)	Innovative	100	efficient	efficient	efficient	efficient	efficient	efficient	efficient	efficient	efficient	efficient
Salmonella Enteritidis ATCC 13076	I3 (Tea Tree Oil)	Innovative	0.7812	efficient	efficient	efficient	efficient	efficient	efficient	efficient	efficient	efficient	efficient	1 min / 0.7812%
Salmonella Enteritidis ATCC 13076	I3 (Tea Tree Oil)	Innovative	1.5625	efficient	efficient	efficient	efficient	efficient	efficient	efficient	efficient	efficient	efficient
Salmonella Enteritidis ATCC 13076	I3 (Tea Tree Oil)	Innovative	3.125	efficient	efficient	efficient	efficient	efficient	efficient	efficient	efficient	efficient	efficient
Salmonella Enteritidis ATCC 13076	I3 (Tea Tree Oil)	Innovative	6.25	efficient	efficient	efficient	efficient	efficient	efficient	efficient	efficient	efficient	efficient
Salmonella Enteritidis ATCC 13076	I3 (Tea Tree Oil)	Innovative	12.5	efficient	efficient	efficient	efficient	efficient	efficient	efficient	efficient	efficient	efficient
Salmonella Enteritidis ATCC 13076	I3 (Tea Tree Oil)	Innovative	25	efficient	efficient	efficient	efficient	efficient	efficient	efficient	efficient	efficient	efficient
Salmonella Enteritidis ATCC 13076	I3 (Tea Tree Oil)	Innovative	50	efficient	efficient	efficient	efficient	efficient	efficient	efficient	efficient	efficient	efficient
Salmonella Enteritidis ATCC 13076	I3 (Tea Tree Oil)	Innovative	100	efficient	efficient	efficient	efficient	efficient	efficient	efficient	efficient	efficient	efficient
Salmonella Enteritidis ATCC 13076	I4 (Orange Oil)	Innovative	0.1	not efficient	not efficient	not efficient	not efficient	not efficient	not efficient	not efficient	not efficient	not efficient	not efficient
Salmonella Enteritidis ATCC 13076	I4 (Orange Oil)	Innovative	0.2	not efficient	not efficient	not efficient	not efficient	not efficient	not efficient	not efficient	not efficient	not efficient	not efficient
Salmonella Enteritidis ATCC 13076	I4 (Orange Oil)	Innovative	0.3	not efficient	not efficient	not efficient	not efficient	not efficient	not efficient	not efficient	not efficient	not efficient	not efficient
Salmonella Enteritidis ATCC 13076	I4 (Orange Oil)	Innovative	0.4	not efficient	not efficient	not efficient	not efficient	not efficient	not efficient	not efficient	not efficient	not efficient	not efficient
Salmonella Enteritidis ATCC 13076	I4 (Orange Oil)	Innovative	0.5	not efficient	not efficient	not efficient	not efficient	not efficient	not efficient	not efficient	not efficient	not efficient	not efficient
Salmonella Enteritidis ATCC 13076	I4 (Orange Oil)	Innovative	0.6	not efficient	not efficient	not efficient	not efficient	not efficient	not efficient	not efficient	not efficient	not efficient	not efficient
Salmonella Enteritidis ATCC 13076	I4 (Orange Oil)	Innovative	0.7	not efficient	not efficient	not efficient	not efficient	not efficient	not efficient	not efficient	not efficient	not efficient	not efficient
Salmonella Enteritidis ATCC 13076	I4 (Orange Oil)	Innovative	0.8	not efficient	not efficient	not efficient	not efficient	not efficient	not efficient	not efficient	not efficient	not efficient	not efficient
Salmonella Enteritidis ATCC 13076	I4 (Orange Oil)	Innovative	0.9	not efficient	not efficient	not efficient	not efficient	not efficient	not efficient	not efficient	not efficient	not efficient	not efficient
Salmonella Enteritidis ATCC 13076	I4 (Orange Oil)	Innovative	1	efficient	efficient	efficient	efficient	efficient	efficient	efficient	efficient	efficient	efficient	1 min / 1%
Salmonella Enteritidis ATCC 13076	I4 (Orange Oil)	Innovative	100	efficient	efficient	efficient	efficient	efficient	efficient	efficient	efficient	efficient	efficient
Salmonella Enteritidis ATCC 13076	I5 (Lactic Acid)	Innovative	0.1	not efficient	not efficient	not efficient	not efficient	not efficient	not efficient	not efficient	not efficient	not efficient	not efficient
Salmonella Enteritidis ATCC 13076	I5 (Lactic Acid)	Innovative	0.2	not efficient	not efficient	not efficient	not efficient	not efficient	not efficient	not efficient	not efficient	not efficient	not efficient
Salmonella Enteritidis ATCC 13076	I5 (Lactic Acid)	Innovative	0.3	not efficient	efficient	efficient	efficient	efficient	efficient	efficient	efficient	efficient	efficient	2 min / 0.3%
Salmonella Enteritidis ATCC 13076	I5 (Lactic Acid)	Innovative	0.4	efficient	efficient	efficient	efficient	efficient	efficient	efficient	efficient	efficient	efficient
Salmonella Enteritidis ATCC 13076	I5 (Lactic Acid)	Innovative	0.5	efficient	efficient	efficient	efficient	efficient	efficient	efficient	efficient	efficient	efficient
Salmonella Enteritidis ATCC 13076	I5 (Lactic Acid)	Innovative	0.6	efficient	efficient	efficient	efficient	efficient	efficient	efficient	efficient	efficient	efficient
Salmonella Enteritidis ATCC 13076	I5 (Lactic Acid)	Innovative	0.7	efficient	efficient	efficient	efficient	efficient	efficient	efficient	efficient	efficient	efficient
Salmonella Enteritidis ATCC 13076	I5 (Lactic Acid)	Innovative	0.8	efficient	efficient	efficient	efficient	efficient	efficient	efficient	efficient	efficient	efficient
Salmonella Enteritidis ATCC 13076	I5 (Lactic Acid)	Innovative	0.9	efficient	efficient	efficient	efficient	efficient	efficient	efficient	efficient	efficient	efficient
Salmonella Enteritidis ATCC 13076	I5 (Lactic Acid)	Innovative	1	efficient	efficient	efficient	efficient	efficient	efficient	efficient	efficient	efficient	efficient
Salmonella Enteritidis ATCC 13076	I5 (Lactic Acid)	Innovative	100	efficient	efficient	efficient	efficient	efficient	efficient	efficient	efficient	efficient	efficient
Acinetobacter baumannii	T1 (Peracetic acid 15%)	Traditional	0.1	efficient	efficient	efficient	efficient	efficient	efficient	efficient	efficient	efficient	efficient	1 min / 0.1%
Acinetobacter baumannii	T1 (Peracetic acid 15%)	Traditional	0.2	efficient	efficient	efficient	efficient	efficient	efficient	efficient	efficient	efficient	efficient
Acinetobacter baumannii	T1 (Peracetic acid 15%)	Traditional	0.3	efficient	efficient	efficient	efficient	efficient	efficient	efficient	efficient	efficient	efficient
Acinetobacter baumannii	T1 (Peracetic acid 15%)	Traditional	0.4	efficient	efficient	efficient	efficient	efficient	efficient	efficient	efficient	efficient	efficient
Acinetobacter baumannii	T1 (Peracetic acid 15%)	Traditional	0.5	efficient	efficient	efficient	efficient	efficient	efficient	efficient	efficient	efficient	efficient
Acinetobacter baumannii	T1 (Peracetic acid 15%)	Traditional	0.6	efficient	efficient	efficient	efficient	efficient	efficient	efficient	efficient	efficient	efficient
Acinetobacter baumannii	T1 (Peracetic acid 15%)	Traditional	0.7	efficient	efficient	efficient	efficient	efficient	efficient	efficient	efficient	efficient	efficient
Acinetobacter baumannii	T1 (Peracetic acid 15%)	Traditional	0.8	efficient	efficient	efficient	efficient	efficient	efficient	efficient	efficient	efficient	efficient
Acinetobacter baumannii	T1 (Peracetic acid 15%)	Traditional	0.9	efficient	efficient	efficient	efficient	efficient	efficient	efficient	efficient	efficient	efficient
Acinetobacter baumannii	T1 (Peracetic acid 15%)	Traditional	1	efficient	efficient	efficient	efficient	efficient	efficient	efficient	efficient	efficient	efficient
Acinetobacter baumannii	T2 (Quatercap BDD 500/800 - Quaternary ammonia) 80%*	Traditional	0.1	efficient	efficient	efficient	efficient	efficient	efficient	efficient	efficient	efficient	efficient	1 min / 0.1%
Acinetobacter baumannii	T2 (Quatercap BDD 500/800 - Quaternary ammonia) 80%*	Traditional	0.2	efficient	efficient	efficient	efficient	efficient	efficient	efficient	efficient	efficient	efficient
Acinetobacter baumannii	T2 (Quatercap BDD 500/800 - Quaternary ammonia) 80%*	Traditional	0.3	efficient	efficient	efficient	efficient	efficient	efficient	efficient	efficient	efficient	efficient
Acinetobacter baumannii	T2 (Quatercap BDD 500/800 - Quaternary ammonia) 80%*	Traditional	0.4	efficient	efficient	efficient	efficient	efficient	efficient	efficient	efficient	efficient	efficient
Acinetobacter baumannii	T2 (Quatercap BDD 500/800 - Quaternary ammonia) 80%*	Traditional	0.5	efficient	efficient	efficient	efficient	efficient	efficient	efficient	efficient	efficient	efficient
Acinetobacter baumannii	T2 (Quatercap BDD 500/800 - Quaternary ammonia) 80%*	Traditional	0.6	efficient	efficient	efficient	efficient	efficient	efficient	efficient	efficient	efficient	efficient
Acinetobacter baumannii	T2 (Quatercap BDD 500/800 - Quaternary ammonia) 80%*	Traditional	0.7	efficient	efficient	efficient	efficient	efficient	efficient	efficient	efficient	efficient	efficient
Acinetobacter baumannii	T2 (Quatercap BDD 500/800 - Quaternary ammonia) 80%*	Traditional	0.8	efficient	efficient	efficient	efficient	efficient	efficient	efficient	efficient	efficient	efficient
Acinetobacter baumannii	T2 (Quatercap BDD 500/800 - Quaternary ammonia) 80%*	Traditional	0.9	efficient	efficient	efficient	efficient	efficient	efficient	efficient	efficient	efficient	efficient
Acinetobacter baumannii	T2 (Quatercap BDD 500/800 - Quaternary ammonia) 80%*	Traditional	1	efficient	efficient	efficient	efficient	efficient	efficient	efficient	efficient	efficient	efficient
Acinetobacter baumannii	T3 (Quatercap DBB 800/ARQMC 210 - Quaternary ammonia) 80%*	Traditional	0.1	efficient	efficient	efficient	efficient	efficient	efficient	efficient	efficient	efficient	efficient	1 min / 0.1%
Acinetobacter baumannii	T3 (Quatercap DBB 800/ARQMC 210 - Quaternary ammonia) 80%*	Traditional	0.2	efficient	efficient	efficient	efficient	efficient	efficient	efficient	efficient	efficient	efficient
Acinetobacter baumannii	T3 (Quatercap DBB 800/ARQMC 210 - Quaternary ammonia) 80%*	Traditional	0.3	efficient	efficient	efficient	efficient	efficient	efficient	efficient	efficient	efficient	efficient
Acinetobacter baumannii	T3 (Quatercap DBB 800/ARQMC 210 - Quaternary ammonia) 80%*	Traditional	0.4	efficient	efficient	efficient	efficient	efficient	efficient	efficient	efficient	efficient	efficient
Acinetobacter baumannii	T3 (Quatercap DBB 800/ARQMC 210 - Quaternary ammonia) 80%*	Traditional	0.5	efficient	efficient	efficient	efficient	efficient	efficient	efficient	efficient	efficient	efficient
Acinetobacter baumannii	T3 (Quatercap DBB 800/ARQMC 210 - Quaternary ammonia) 80%*	Traditional	0.6	efficient	efficient	efficient	efficient	efficient	efficient	efficient	efficient	efficient	efficient
Acinetobacter baumannii	T3 (Quatercap DBB 800/ARQMC 210 - Quaternary ammonia) 80%*	Traditional	0.7	efficient	efficient	efficient	efficient	efficient	efficient	efficient	efficient	efficient	efficient
Acinetobacter baumannii	T3 (Quatercap DBB 800/ARQMC 210 - Quaternary ammonia) 80%*	Traditional	0.8	efficient	efficient	efficient	efficient	efficient	efficient	efficient	efficient	efficient	efficient
Acinetobacter baumannii	T3 (Quatercap DBB 800/ARQMC 210 - Quaternary ammonia) 80%*	Traditional	0.9	efficient	efficient	efficient	efficient	efficient	efficient	efficient	efficient	efficient	efficient
Acinetobacter baumannii	T3 (Quatercap DBB 800/ARQMC 210 - Quaternary ammonia) 80%*	Traditional	1	efficient	efficient	efficient	efficient	efficient	efficient	efficient	efficient	efficient	efficient
Acinetobacter baumannii	T4 (Vantocil - Biguanide) 20%	Traditional	0.1	efficient	efficient	efficient	efficient	efficient	efficient	efficient	efficient	efficient	efficient	1 min / 0.1%
Acinetobacter baumannii	T4 (Vantocil - Biguanide) 20%	Traditional	0.2	efficient	efficient	efficient	efficient	efficient	efficient	efficient	efficient	efficient	efficient
Acinetobacter baumannii	T4 (Vantocil - Biguanide) 20%	Traditional	0.3	efficient	efficient	efficient	efficient	efficient	efficient	efficient	efficient	efficient	efficient
Acinetobacter baumannii	T4 (Vantocil - Biguanide) 20%	Traditional	0.4	efficient	efficient	efficient	efficient	efficient	efficient	efficient	efficient	efficient	efficient
Acinetobacter baumannii	T4 (Vantocil - Biguanide) 20%	Traditional	0.5	efficient	efficient	efficient	efficient	efficient	efficient	efficient	efficient	efficient	efficient
Acinetobacter baumannii	T4 (Vantocil - Biguanide) 20%	Traditional	0.6	efficient	efficient	efficient	efficient	efficient	efficient	efficient	efficient	efficient	efficient
Acinetobacter baumannii	T4 (Vantocil - Biguanide) 20%	Traditional	0.7	efficient	efficient	efficient	efficient	efficient	efficient	efficient	efficient	efficient	efficient
Acinetobacter baumannii	T4 (Vantocil - Biguanide) 20%	Traditional	0.8	efficient	efficient	efficient	efficient	efficient	efficient	efficient	efficient	efficient	efficient
Acinetobacter baumannii	T4 (Vantocil - Biguanide) 20%	Traditional	0.9	efficient	efficient	efficient	efficient	efficient	efficient	efficient	efficient	efficient	efficient
Acinetobacter baumannii	T4 (Vantocil - Biguanide) 20%	Traditional	1	efficient	efficient	efficient	efficient	efficient	efficient	efficient	efficient	efficient	efficient
Acinetobacter baumannii	T5 (Digluconate Chlorhexidine 20%)	Traditional	0.15	efficient	efficient	efficient	efficient	efficient	efficient	efficient	efficient	efficient	efficient	1 min / 0.15%
Acinetobacter baumannii	T5 (Digluconate Chlorhexidine 20%)	Traditional	0.3	efficient	efficient	efficient	efficient	efficient	efficient	efficient	efficient	efficient	efficient
Acinetobacter baumannii	T5 (Digluconate Chlorhexidine 20%)	Traditional	0.45	efficient	efficient	efficient	efficient	efficient	efficient	efficient	efficient	efficient	efficient
Acinetobacter baumannii	T5 (Digluconate Chlorhexidine 20%)	Traditional	0.6	efficient	efficient	efficient	efficient	efficient	efficient	efficient	efficient	efficient	efficient
Acinetobacter baumannii	T5 (Digluconate Chlorhexidine 20%)	Traditional	0.75	efficient	efficient	efficient	efficient	efficient	efficient	efficient	efficient	efficient	efficient
Acinetobacter baumannii	T5 (Digluconate Chlorhexidine 20%)	Traditional	0.9	efficient	efficient	efficient	efficient	efficient	efficient	efficient	efficient	efficient	efficient
Acinetobacter baumannii	T5 (Digluconate Chlorhexidine 20%)	Traditional	1.05	efficient	efficient	efficient	efficient	efficient	efficient	efficient	efficient	efficient	efficient
Acinetobacter baumannii	T5 (Digluconate Chlorhexidine 20%)	Traditional	1.2	efficient	efficient	efficient	efficient	efficient	efficient	efficient	efficient	efficient	efficient
Acinetobacter baumannii	T5 (Digluconate Chlorhexidine 20%)	Traditional	1.35	efficient	efficient	efficient	efficient	efficient	efficient	efficient	efficient	efficient	efficient
Acinetobacter baumannii	T5 (Digluconate Chlorhexidine 20%)	Traditional	1.5	efficient	efficient	efficient	efficient	efficient	efficient	efficient	efficient	efficient	efficient
Acinetobacter baumannii	I1 (Olyo's Pines)	Innovative	0.7812	not efficient	not efficient	not efficient	not efficient	not efficient	not efficient	not efficient	not efficient	not efficient	not efficient
Acinetobacter baumannii	I1 (Olyo's Pines)	Innovative	1.5625	not efficient	not efficient	not efficient	not efficient	not efficient	not efficient	not efficient	not efficient	not efficient	not efficient
Acinetobacter baumannii	I1 (Olyo's Pines)	Innovative	3.125	not efficient	not efficient	not efficient	not efficient	not efficient	not efficient	not efficient	not efficient	not efficient	not efficient
Acinetobacter baumannii	I1 (Olyo's Pines)	Innovative	6.25	not efficient	not efficient	not efficient	not efficient	not efficient	not efficient	not efficient	not efficient	not efficient	not efficient
Acinetobacter baumannii	I1 (Olyo's Pines)	Innovative	12.5	not efficient	not efficient	not efficient	not efficient	not efficient	not efficient	not efficient	not efficient	not efficient	not efficient
Acinetobacter baumannii	I1 (Olyo's Pines)	Innovative	25	not efficient	not efficient	not efficient	not efficient	not efficient	not efficient	not efficient	not efficient	not efficient	not efficient
Acinetobacter baumannii	I1 (Olyo's Pines)	Innovative	50	not efficient	not efficient	not efficient	not efficient	not efficient	not efficient	not efficient	not efficient	not efficient	not efficient
Acinetobacter baumannii	I1 (Olyo's Pines)	Innovative	100	efficient	efficient	efficient	efficient	efficient	efficient	efficient	efficient	efficient	efficient	1 min / 100%
Acinetobacter baumannii	I2 (Neem Extract)	Innovative	0.7812	not efficient	not efficient	not efficient	not efficient	not efficient	not efficient	not efficient	not efficient	not efficient	not efficient
Acinetobacter baumannii	I2 (Neem Extract)	Innovative	1.5625	not efficient	not efficient	not efficient	not efficient	not efficient	not efficient	not efficient	not efficient	not efficient	not efficient
Acinetobacter baumannii	I2 (Neem Extract)	Innovative	3.125	not efficient	not efficient	not efficient	not efficient	not efficient	not efficient	not efficient	not efficient	not efficient	not efficient
Acinetobacter baumannii	I2 (Neem Extract)	Innovative	6.25	not efficient	not efficient	not efficient	not efficient	not efficient	not efficient	not efficient	not efficient	not efficient	not efficient
Acinetobacter baumannii	I2 (Neem Extract)	Innovative	12.5	not efficient	not efficient	not efficient	not efficient	not efficient	not efficient	not efficient	not efficient	not efficient	not efficient
Acinetobacter baumannii	I2 (Neem Extract)	Innovative	25	efficient	efficient	efficient	efficient	efficient	efficient	efficient	efficient	efficient	efficient	1 min / 25%
Acinetobacter baumannii	I2 (Neem Extract)	Innovative	50	efficient	efficient	efficient	efficient	efficient	efficient	efficient	efficient	efficient	efficient
Acinetobacter baumannii	I2 (Neem Extract)	Innovative	100	efficient	efficient	efficient	efficient	efficient	efficient	efficient	efficient	efficient	efficient
Acinetobacter baumannii	I3 (Tea Tree Oil)	Innovative	0.7812	efficient	efficient	efficient	efficient	efficient	efficient	efficient	efficient	efficient	efficient	1 min / 0.7812%
Acinetobacter baumannii	I3 (Tea Tree Oil)	Innovative	1.5625	efficient	efficient	efficient	efficient	efficient	efficient	efficient	efficient	efficient	efficient
Acinetobacter baumannii	I3 (Tea Tree Oil)	Innovative	3.125	efficient	efficient	efficient	efficient	efficient	efficient	efficient	efficient	efficient	efficient
Acinetobacter baumannii	I3 (Tea Tree Oil)	Innovative	6.25	efficient	efficient	efficient	efficient	efficient	efficient	efficient	efficient	efficient	efficient
Acinetobacter baumannii	I3 (Tea Tree Oil)	Innovative	12.5	efficient	efficient	efficient	efficient	efficient	efficient	efficient	efficient	efficient	efficient
Acinetobacter baumannii	I3 (Tea Tree Oil)	Innovative	25	efficient	efficient	efficient	efficient	efficient	efficient	efficient	efficient	efficient	efficient
Acinetobacter baumannii	I3 (Tea Tree Oil)	Innovative	50	efficient	efficient	efficient	efficient	efficient	efficient	efficient	efficient	efficient	efficient
Acinetobacter baumannii	I3 (Tea Tree Oil)	Innovative	100	efficient	efficient	efficient	efficient	efficient	efficient	efficient	efficient	efficient	efficient
Acinetobacter baumannii	I4 (Orange Oil)	Innovative	0.1	not efficient	not efficient	not efficient	not efficient	not efficient	not efficient	not efficient	not efficient	not efficient	not efficient
Acinetobacter baumannii	I4 (Orange Oil)	Innovative	0.2	not efficient	not efficient	not efficient	not efficient	not efficient	not efficient	not efficient	not efficient	not efficient	not efficient
Acinetobacter baumannii	I4 (Orange Oil)	Innovative	0.3	not efficient	not efficient	not efficient	not efficient	not efficient	not efficient	not efficient	not efficient	not efficient	not efficient
Acinetobacter baumannii	I4 (Orange Oil)	Innovative	0.4	not efficient	not efficient	not efficient	not efficient	not efficient	not efficient	not efficient	not efficient	not efficient	not efficient
Acinetobacter baumannii	I4 (Orange Oil)	Innovative	0.5	not efficient	not efficient	not efficient	not efficient	not efficient	not efficient	not efficient	not efficient	not efficient	not efficient
Acinetobacter baumannii	I4 (Orange Oil)	Innovative	0.6	not efficient	not efficient	not efficient	not efficient	not efficient	not efficient	not efficient	not efficient	not efficient	not efficient
Acinetobacter baumannii	I4 (Orange Oil)	Innovative	0.7	not efficient	not efficient	not efficient	not efficient	not efficient	not efficient	not efficient	not efficient	not efficient	not efficient
Acinetobacter baumannii	I4 (Orange Oil)	Innovative	0.8	not efficient	not efficient	not efficient	not efficient	not efficient	not efficient	not efficient	not efficient	not efficient	not efficient
Acinetobacter baumannii	I4 (Orange Oil)	Innovative	0.9	not efficient	not efficient	not efficient	not efficient	not efficient	not efficient	not efficient	not efficient	not efficient	not efficient
Acinetobacter baumannii	I4 (Orange Oil)	Innovative	1	not efficient	not efficient	not efficient	not efficient	not efficient	not efficient	not efficient	not efficient	not efficient	not efficient
Acinetobacter baumannii	I4 (Orange Oil)	Innovative	100	not efficient	not efficient	not efficient	not efficient	not efficient	not efficient	not efficient	not efficient	not efficient	not efficient
Acinetobacter baumannii	I5 (Lactic Acid)	Innovative	0.1	not efficient	not efficient	not efficient	not efficient	not efficient	not efficient	not efficient	not efficient	not efficient	not efficient
Acinetobacter baumannii	I5 (Lactic Acid)	Innovative	0.2	not efficient	not efficient	not efficient	not efficient	not efficient	not efficient	not efficient	not efficient	not efficient	not efficient
Acinetobacter baumannii	I5 (Lactic Acid)	Innovative	0.3	not efficient	not efficient	not efficient	not efficient	not efficient	not efficient	not efficient	not efficient	not efficient	not efficient
Acinetobacter baumannii	I5 (Lactic Acid)	Innovative	0.4	efficient	efficient	efficient	efficient	efficient	efficient	efficient	efficient	efficient	efficient	1 min / 0.4%
Acinetobacter baumannii	I5 (Lactic Acid)	Innovative	0.5	efficient	efficient	efficient	efficient	efficient	efficient	efficient	efficient	efficient	efficient
Acinetobacter baumannii	I5 (Lactic Acid)	Innovative	0.6	efficient	efficient	efficient	efficient	efficient	efficient	efficient	efficient	efficient	efficient
Acinetobacter baumannii	I5 (Lactic Acid)	Innovative	0.7	efficient	efficient	efficient	efficient	efficient	efficient	efficient	efficient	efficient	efficient
Acinetobacter baumannii	I5 (Lactic Acid)	Innovative	0.8	efficient	efficient	efficient	efficient	efficient	efficient	efficient	efficient	efficient	efficient
Acinetobacter baumannii	I5 (Lactic Acid)	Innovative	0.9	efficient	efficient	efficient	efficient	efficient	efficient	efficient	efficient	efficient	efficient
Acinetobacter baumannii	I5 (Lactic Acid)	Innovative	1	efficient	efficient	efficient	efficient	efficient	efficient	efficient	efficient	efficient	efficient
Acinetobacter baumannii	I5 (Lactic Acid)	Innovative	100	efficient	efficient	efficient	efficient	efficient	efficient	efficient	efficient	efficient	efficient
Klebsiella pneumoniae (KPC)	T1 (Peracetic acid 15%)	Traditional	0.1	efficient	efficient	efficient	efficient	efficient	efficient	efficient	efficient	efficient	efficient	1 min / 0.1%
Klebsiella pneumoniae (KPC)	T1 (Peracetic acid 15%)	Traditional	0.2	efficient	efficient	efficient	efficient	efficient	efficient	efficient	efficient	efficient	efficient
Klebsiella pneumoniae (KPC)	T1 (Peracetic acid 15%)	Traditional	0.3	efficient	efficient	efficient	efficient	efficient	efficient	efficient	efficient	efficient	efficient
Klebsiella pneumoniae (KPC)	T1 (Peracetic acid 15%)	Traditional	0.4	efficient	efficient	efficient	efficient	efficient	efficient	efficient	efficient	efficient	efficient
Klebsiella pneumoniae (KPC)	T1 (Peracetic acid 15%)	Traditional	0.5	efficient	efficient	efficient	efficient	efficient	efficient	efficient	efficient	efficient	efficient
Klebsiella pneumoniae (KPC)	T1 (Peracetic acid 15%)	Traditional	0.6	efficient	efficient	efficient	efficient	efficient	efficient	efficient	efficient	efficient	efficient
Klebsiella pneumoniae (KPC)	T1 (Peracetic acid 15%)	Traditional	0.7	efficient	efficient	efficient	efficient	efficient	efficient	efficient	efficient	efficient	efficient
Klebsiella pneumoniae (KPC)	T1 (Peracetic acid 15%)	Traditional	0.8	efficient	efficient	efficient	efficient	efficient	efficient	efficient	efficient	efficient	efficient
Klebsiella pneumoniae (KPC)	T1 (Peracetic acid 15%)	Traditional	0.9	efficient	efficient	efficient	efficient	efficient	efficient	efficient	efficient	efficient	efficient
Klebsiella pneumoniae (KPC)	T1 (Peracetic acid 15%)	Traditional	1	efficient	efficient	efficient	efficient	efficient	efficient	efficient	efficient	efficient	efficient
Klebsiella pneumoniae (KPC)	T2 (Quatercap BDD 500/800 - Quaternary ammonia) 80%*	Traditional	0.1	efficient	efficient	efficient	efficient	efficient	efficient	efficient	efficient	efficient	efficient	1 min / 0.1%
Klebsiella pneumoniae (KPC)	T2 (Quatercap BDD 500/800 - Quaternary ammonia) 80%*	Traditional	0.2	efficient	efficient	efficient	efficient	efficient	efficient	efficient	efficient	efficient	efficient
Klebsiella pneumoniae (KPC)	T2 (Quatercap BDD 500/800 - Quaternary ammonia) 80%*	Traditional	0.3	efficient	efficient	efficient	efficient	efficient	efficient	efficient	efficient	efficient	efficient
Klebsiella pneumoniae (KPC)	T2 (Quatercap BDD 500/800 - Quaternary ammonia) 80%*	Traditional	0.4	efficient	efficient	efficient	efficient	efficient	efficient	efficient	efficient	efficient	efficient
Klebsiella pneumoniae (KPC)	T2 (Quatercap BDD 500/800 - Quaternary ammonia) 80%*	Traditional	0.5	efficient	efficient	efficient	efficient	efficient	efficient	efficient	efficient	efficient	efficient
Klebsiella pneumoniae (KPC)	T2 (Quatercap BDD 500/800 - Quaternary ammonia) 80%*	Traditional	0.6	efficient	efficient	efficient	efficient	efficient	efficient	efficient	efficient	efficient	efficient
Klebsiella pneumoniae (KPC)	T2 (Quatercap BDD 500/800 - Quaternary ammonia) 80%*	Traditional	0.7	efficient	efficient	efficient	efficient	efficient	efficient	efficient	efficient	efficient	efficient
Klebsiella pneumoniae (KPC)	T2 (Quatercap BDD 500/800 - Quaternary ammonia) 80%*	Traditional	0.8	efficient	efficient	efficient	efficient	efficient	efficient	efficient	efficient	efficient	efficient
Klebsiella pneumoniae (KPC)	T2 (Quatercap BDD 500/800 - Quaternary ammonia) 80%*	Traditional	0.9	efficient	efficient	efficient	efficient	efficient	efficient	efficient	efficient	efficient	efficient
Klebsiella pneumoniae (KPC)	T2 (Quatercap BDD 500/800 - Quaternary ammonia) 80%*	Traditional	1	efficient	efficient	efficient	efficient	efficient	efficient	efficient	efficient	efficient	efficient
Klebsiella pneumoniae (KPC)	T3 (Quatercap DBB 800/ARQMC 210 - Quaternary ammonia) 80%*	Traditional	0.1	efficient	efficient	efficient	efficient	efficient	efficient	efficient	efficient	efficient	efficient	1 min / 0.1%
Klebsiella pneumoniae (KPC)	T3 (Quatercap DBB 800/ARQMC 210 - Quaternary ammonia) 80%*	Traditional	0.2	efficient	efficient	efficient	efficient	efficient	efficient	efficient	efficient	efficient	efficient
Klebsiella pneumoniae (KPC)	T3 (Quatercap DBB 800/ARQMC 210 - Quaternary ammonia) 80%*	Traditional	0.3	efficient	efficient	efficient	efficient	efficient	efficient	efficient	efficient	efficient	efficient
Klebsiella pneumoniae (KPC)	T3 (Quatercap DBB 800/ARQMC 210 - Quaternary ammonia) 80%*	Traditional	0.4	efficient	efficient	efficient	efficient	efficient	efficient	efficient	efficient	efficient	efficient
Klebsiella pneumoniae (KPC)	T3 (Quatercap DBB 800/ARQMC 210 - Quaternary ammonia) 80%*	Traditional	0.5	efficient	efficient	efficient	efficient	efficient	efficient	efficient	efficient	efficient	efficient
Klebsiella pneumoniae (KPC)	T3 (Quatercap DBB 800/ARQMC 210 - Quaternary ammonia) 80%*	Traditional	0.6	efficient	efficient	efficient	efficient	efficient	efficient	efficient	efficient	efficient	efficient
Klebsiella pneumoniae (KPC)	T3 (Quatercap DBB 800/ARQMC 210 - Quaternary ammonia) 80%*	Traditional	0.7	efficient	efficient	efficient	efficient	efficient	efficient	efficient	efficient	efficient	efficient
Klebsiella pneumoniae (KPC)	T3 (Quatercap DBB 800/ARQMC 210 - Quaternary ammonia) 80%*	Traditional	0.8	efficient	efficient	efficient	efficient	efficient	efficient	efficient	efficient	efficient	efficient
Klebsiella pneumoniae (KPC)	T3 (Quatercap DBB 800/ARQMC 210 - Quaternary ammonia) 80%*	Traditional	0.9	efficient	efficient	efficient	efficient	efficient	efficient	efficient	efficient	efficient	efficient
Klebsiella pneumoniae (KPC)	T3 (Quatercap DBB 800/ARQMC 210 - Quaternary ammonia) 80%*	Traditional	1	efficient	efficient	efficient	efficient	efficient	efficient	efficient	efficient	efficient	efficient
Klebsiella pneumoniae (KPC)	T4 (Vantocil - Biguanide) 20%	Traditional	0.1	not efficient	not efficient	not efficient	not efficient	not efficient	not efficient	not efficient	not efficient	not efficient	not efficient
Klebsiella pneumoniae (KPC)	T4 (Vantocil - Biguanide) 20%	Traditional	0.2	not efficient	efficient	efficient	efficient	efficient	efficient	efficient	efficient	efficient	efficient	1 min / 0.2%
Klebsiella pneumoniae (KPC)	T4 (Vantocil - Biguanide) 20%	Traditional	0.3	efficient	efficient	efficient	efficient	efficient	efficient	efficient	efficient	efficient	efficient
Klebsiella pneumoniae (KPC)	T4 (Vantocil - Biguanide) 20%	Traditional	0.4	efficient	efficient	efficient	efficient	efficient	efficient	efficient	efficient	efficient	efficient
Klebsiella pneumoniae (KPC)	T4 (Vantocil - Biguanide) 20%	Traditional	0.5	efficient	efficient	efficient	efficient	efficient	efficient	efficient	efficient	efficient	efficient
Klebsiella pneumoniae (KPC)	T4 (Vantocil - Biguanide) 20%	Traditional	0.6	efficient	efficient	efficient	efficient	efficient	efficient	efficient	efficient	efficient	efficient
Klebsiella pneumoniae (KPC)	T4 (Vantocil - Biguanide) 20%	Traditional	0.7	efficient	efficient	efficient	efficient	efficient	efficient	efficient	efficient	efficient	efficient
Klebsiella pneumoniae (KPC)	T4 (Vantocil - Biguanide) 20%	Traditional	0.8	efficient	efficient	efficient	efficient	efficient	efficient	efficient	efficient	efficient	efficient
Klebsiella pneumoniae (KPC)	T4 (Vantocil - Biguanide) 20%	Traditional	0.9	efficient	efficient	efficient	efficient	efficient	efficient	efficient	efficient	efficient	efficient
Klebsiella pneumoniae (KPC)	T4 (Vantocil - Biguanide) 20%	Traditional	1	efficient	efficient	efficient	efficient	efficient	efficient	efficient	efficient	efficient	efficient
Klebsiella pneumoniae (KPC)	T5 (Digluconate Chlorhexidine 20%)	Traditional	0.15	efficient	efficient	efficient	efficient	efficient	efficient	efficient	efficient	efficient	efficient	1 min / 0.15%
Klebsiella pneumoniae (KPC)	T5 (Digluconate Chlorhexidine 20%)	Traditional	0.3	efficient	efficient	efficient	efficient	efficient	efficient	efficient	efficient	efficient	efficient
Klebsiella pneumoniae (KPC)	T5 (Digluconate Chlorhexidine 20%)	Traditional	0.45	efficient	efficient	efficient	efficient	efficient	efficient	efficient	efficient	efficient	efficient
Klebsiella pneumoniae (KPC)	T5 (Digluconate Chlorhexidine 20%)	Traditional	0.6	efficient	efficient	efficient	efficient	efficient	efficient	efficient	efficient	efficient	efficient
Klebsiella pneumoniae (KPC)	T5 (Digluconate Chlorhexidine 20%)	Traditional	0.75	efficient	efficient	efficient	efficient	efficient	efficient	efficient	efficient	efficient	efficient
Klebsiella pneumoniae (KPC)	T5 (Digluconate Chlorhexidine 20%)	Traditional	0.9	efficient	efficient	efficient	efficient	efficient	efficient	efficient	efficient	efficient	efficient
Klebsiella pneumoniae (KPC)	T5 (Digluconate Chlorhexidine 20%)	Traditional	1.05	efficient	efficient	efficient	efficient	efficient	efficient	efficient	efficient	efficient	efficient
Klebsiella pneumoniae (KPC)	T5 (Digluconate Chlorhexidine 20%)	Traditional	1.2	efficient	efficient	efficient	efficient	efficient	efficient	efficient	efficient	efficient	efficient
Klebsiella pneumoniae (KPC)	T5 (Digluconate Chlorhexidine 20%)	Traditional	1.35	efficient	efficient	efficient	efficient	efficient	efficient	efficient	efficient	efficient	efficient
Klebsiella pneumoniae (KPC)	T5 (Digluconate Chlorhexidine 20%)	Traditional	1.5	efficient	efficient	efficient	efficient	efficient	efficient	efficient	efficient	efficient	efficient
Klebsiella pneumoniae (KPC)	I1 (Olyo's Pines)	Innovative	0.7812	not efficient	not efficient	not efficient	not efficient	not efficient	not efficient	not efficient	not efficient	not efficient	not efficient
Klebsiella pneumoniae (KPC)	I1 (Olyo's Pines)	Innovative	1.5625	not efficient	not efficient	not efficient	not efficient	not efficient	not efficient	not efficient	not efficient	not efficient	not efficient
Klebsiella pneumoniae (KPC)	I1 (Olyo's Pines)	Innovative	3.125	not efficient	not efficient	not efficient	not efficient	not efficient	not efficient	not efficient	not efficient	not efficient	not efficient
Klebsiella pneumoniae (KPC)	I1 (Olyo's Pines)	Innovative	6.25	not efficient	not efficient	not efficient	not efficient	not efficient	not efficient	not efficient	not efficient	not efficient	not efficient
Klebsiella pneumoniae (KPC)	I1 (Olyo's Pines)	Innovative	12.5	not efficient	not efficient	not efficient	not efficient	not efficient	not efficient	not efficient	not efficient	not efficient	not efficient
Klebsiella pneumoniae (KPC)	I1 (Olyo's Pines)	Innovative	25	not efficient	not efficient	not efficient	not efficient	not efficient	not efficient	not efficient	not efficient	not efficient	not efficient
Klebsiella pneumoniae (KPC)	I1 (Olyo's Pines)	Innovative	50	not efficient	not efficient	not efficient	not efficient	not efficient	not efficient	not efficient	not efficient	not efficient	not efficient
Klebsiella pneumoniae (KPC)	I1 (Olyo's Pines)	Innovative	100	efficient	efficient	efficient	efficient	efficient	efficient	efficient	efficient	efficient	efficient	1 min / 100%
Klebsiella pneumoniae (KPC)	I2 (Neem Extract)	Innovative	0.7812	not efficient	not efficient	not efficient	not efficient	not efficient	not efficient	not efficient	not efficient	not efficient	not efficient
Klebsiella pneumoniae (KPC)	I2 (Neem Extract)	Innovative	15625	not efficient	not efficient	not efficient	not efficient	not efficient	not efficient	not efficient	not efficient	not efficient	not efficient
Klebsiella pneumoniae (KPC)	I2 (Neem Extract)	Innovative	3.125	not efficient	not efficient	not efficient	not efficient	not efficient	not efficient	not efficient	not efficient	not efficient	not efficient
Klebsiella pneumoniae (KPC)	I2 (Neem Extract)	Innovative	6.25	not efficient	not efficient	not efficient	not efficient	not efficient	not efficient	not efficient	not efficient	not efficient	not efficient
Klebsiella pneumoniae (KPC)	I2 (Neem Extract)	Innovative	12.5	not efficient	not efficient	not efficient	not efficient	not efficient	not efficient	not efficient	not efficient	not efficient	not efficient
Klebsiella pneumoniae (KPC)	I2 (Neem Extract)	Innovative	25	efficient	efficient	efficient	efficient	efficient	efficient	efficient	efficient	efficient	efficient	1 min / 25%
Klebsiella pneumoniae (KPC)	I2 (Neem Extract)	Innovative	50	efficient	efficient	efficient	efficient	efficient	efficient	efficient	efficient	efficient	efficient
Klebsiella pneumoniae (KPC)	I2 (Neem Extract)	Innovative	100	efficient	efficient	efficient	efficient	efficient	efficient	efficient	efficient	efficient	efficient
Klebsiella pneumoniae (KPC)	I3 (Tea Tree Oil)	Innovative	0.7812	efficient	efficient	efficient	efficient	efficient	efficient	efficient	efficient	efficient	efficient	1 min / 0.7812%
Klebsiella pneumoniae (KPC)	I3 (Tea Tree Oil)	Innovative	1.5625	efficient	efficient	efficient	efficient	efficient	efficient	efficient	efficient	efficient	efficient
Klebsiella pneumoniae (KPC)	I3 (Tea Tree Oil)	Innovative	3.125	efficient	efficient	efficient	efficient	efficient	efficient	efficient	efficient	efficient	efficient
Klebsiella pneumoniae (KPC)	I3 (Tea Tree Oil)	Innovative	6.25	efficient	efficient	efficient	efficient	efficient	efficient	efficient	efficient	efficient	efficient
Klebsiella pneumoniae (KPC)	I3 (Tea Tree Oil)	Innovative	12.5	efficient	efficient	efficient	efficient	efficient	efficient	efficient	efficient	efficient	efficient
Klebsiella pneumoniae (KPC)	I3 (Tea Tree Oil)	Innovative	25	efficient	efficient	efficient	efficient	efficient	efficient	efficient	efficient	efficient	efficient
Klebsiella pneumoniae (KPC)	I3 (Tea Tree Oil)	Innovative	50	efficient	efficient	efficient	efficient	efficient	efficient	efficient	efficient	efficient	efficient
Klebsiella pneumoniae (KPC)	I3 (Tea Tree Oil)	Innovative	100	efficient	efficient	efficient	efficient	efficient	efficient	efficient	efficient	efficient	efficient
Klebsiella pneumoniae (KPC)	I4 (Orange Oil)	Innovative	0.1	not efficient	not efficient	not efficient	not efficient	not efficient	not efficient	not efficient	not efficient	not efficient	not efficient
Klebsiella pneumoniae (KPC)	I4 (Orange Oil)	Innovative	0.2	not efficient	not efficient	not efficient	not efficient	not efficient	not efficient	not efficient	not efficient	not efficient	not efficient
Klebsiella pneumoniae (KPC)	I4 (Orange Oil)	Innovative	0.3	not efficient	not efficient	not efficient	not efficient	not efficient	not efficient	not efficient	not efficient	not efficient	not efficient
Klebsiella pneumoniae (KPC)	I4 (Orange Oil)	Innovative	0.4	not efficient	not efficient	not efficient	not efficient	not efficient	not efficient	not efficient	not efficient	not efficient	not efficient
Klebsiella pneumoniae (KPC)	I4 (Orange Oil)	Innovative	0.5	not efficient	not efficient	not efficient	not efficient	not efficient	not efficient	not efficient	not efficient	not efficient	not efficient
Klebsiella pneumoniae (KPC)	I4 (Orange Oil)	Innovative	0.6	not efficient	not efficient	not efficient	not efficient	not efficient	not efficient	not efficient	not efficient	not efficient	not efficient
Klebsiella pneumoniae (KPC)	I4 (Orange Oil)	Innovative	0.7	not efficient	not efficient	not efficient	not efficient	not efficient	not efficient	not efficient	not efficient	not efficient	not efficient
Klebsiella pneumoniae (KPC)	I4 (Orange Oil)	Innovative	0.8	not efficient	not efficient	not efficient	not efficient	not efficient	not efficient	not efficient	not efficient	not efficient	not efficient
Klebsiella pneumoniae (KPC)	I4 (Orange Oil)	Innovative	0.9	not efficient	not efficient	not efficient	not efficient	not efficient	not efficient	not efficient	not efficient	not efficient	not efficient
Klebsiella pneumoniae (KPC)	I4 (Orange Oil)	Innovative	1	efficient	efficient	efficient	efficient	efficient	efficient	efficient	efficient	efficient	efficient	1 min / 1%
Klebsiella pneumoniae (KPC)	I4 (Orange Oil)	Innovative	100	efficient	efficient	efficient	efficient	efficient	efficient	efficient	efficient	efficient	efficient
Klebsiella pneumoniae (KPC)	I5 (Lactic Acid)	Innovative	0.1	not efficient	not efficient	not efficient	not efficient	not efficient	not efficient	not efficient	not efficient	not efficient	not efficient
Klebsiella pneumoniae (KPC)	I5 (Lactic Acid)	Innovative	0.2	not efficient	not efficient	not efficient	not efficient	not efficient	not efficient	not efficient	not efficient	not efficient	not efficient
Klebsiella pneumoniae (KPC)	I5 (Lactic Acid)	Innovative	0.3	not efficient	efficient	efficient	efficient	efficient	efficient	efficient	efficient	efficient	efficient	2 min / 0.3%
Klebsiella pneumoniae (KPC)	I5 (Lactic Acid)	Innovative	0.4	efficient	efficient	efficient	efficient	efficient	efficient	efficient	efficient	efficient	efficient
Klebsiella pneumoniae (KPC)	I5 (Lactic Acid)	Innovative	0.5	efficient	efficient	efficient	efficient	efficient	efficient	efficient	efficient	efficient	efficient
Klebsiella pneumoniae (KPC)	I5 (Lactic Acid)	Innovative	0.6	efficient	efficient	efficient	efficient	efficient	efficient	efficient	efficient	efficient	efficient
Klebsiella pneumoniae (KPC)	I5 (Lactic Acid)	Innovative	0.7	efficient	efficient	efficient	efficient	efficient	efficient	efficient	efficient	efficient	efficient
Klebsiella pneumoniae (KPC)	I5 (Lactic Acid)	Innovative	0.8	efficient	efficient	efficient	efficient	efficient	efficient	efficient	efficient	efficient	efficient
Klebsiella pneumoniae (KPC)	I5 (Lactic Acid)	Innovative	0.9	efficient	efficient	efficient	efficient	efficient	efficient	efficient	efficient	efficient	efficient
Klebsiella pneumoniae (KPC)	I5 (Lactic Acid)	Innovative	1	efficient	efficient	efficient	efficient	efficient	efficient	efficient	efficient	efficient	efficient
Klebsiella pneumoniae (KPC)	I5 (Lactic Acid)	Innovative	100	efficient	efficient	efficient	efficient	efficient	efficient	efficient	efficient	efficient	efficient
Staphylococcus aureus (MRSA)	T1 (Peracetic acid 15%)	Traditional	0.1	efficient	efficient	efficient	efficient	efficient	efficient	efficient	efficient	efficient	efficient	1 min / 0.1%
Staphylococcus aureus (MRSA)	T1 (Peracetic acid 15%)	Traditional	0.2	efficient	efficient	efficient	efficient	efficient	efficient	efficient	efficient	efficient	efficient
Staphylococcus aureus (MRSA)	T1 (Peracetic acid 15%)	Traditional	0.3	efficient	efficient	efficient	efficient	efficient	efficient	efficient	efficient	efficient	efficient
Staphylococcus aureus (MRSA)	T1 (Peracetic acid 15%)	Traditional	0.4	efficient	efficient	efficient	efficient	efficient	efficient	efficient	efficient	efficient	efficient
Staphylococcus aureus (MRSA)	T1 (Peracetic acid 15%)	Traditional	0.5	efficient	efficient	efficient	efficient	efficient	efficient	efficient	efficient	efficient	efficient
Staphylococcus aureus (MRSA)	T1 (Peracetic acid 15%)	Traditional	0.6	efficient	efficient	efficient	efficient	efficient	efficient	efficient	efficient	efficient	efficient
Staphylococcus aureus (MRSA)	T1 (Peracetic acid 15%)	Traditional	0.7	efficient	efficient	efficient	efficient	efficient	efficient	efficient	efficient	efficient	efficient
Staphylococcus aureus (MRSA)	T1 (Peracetic acid 15%)	Traditional	0.8	efficient	efficient	efficient	efficient	efficient	efficient	efficient	efficient	efficient	efficient
Staphylococcus aureus (MRSA)	T1 (Peracetic acid 15%)	Traditional	0.9	efficient	efficient	efficient	efficient	efficient	efficient	efficient	efficient	efficient	efficient
Staphylococcus aureus (MRSA)	T1 (Peracetic acid 15%)	Traditional	1	efficient	efficient	efficient	efficient	efficient	efficient	efficient	efficient	efficient	efficient
Staphylococcus aureus (MRSA)	T2 (Quatercap BDD 500/800 - Quaternary ammonia) 80%*	Traditional	0.1	efficient	efficient	efficient	efficient	efficient	efficient	efficient	efficient	efficient	efficient	1 min / 0.1%
Staphylococcus aureus (MRSA)	T2 (Quatercap BDD 500/800 - Quaternary ammonia) 80%*	Traditional	0.2	efficient	efficient	efficient	efficient	efficient	efficient	efficient	efficient	efficient	efficient
Staphylococcus aureus (MRSA)	T2 (Quatercap BDD 500/800 - Quaternary ammonia) 80%*	Traditional	0.3	efficient	efficient	efficient	efficient	efficient	efficient	efficient	efficient	efficient	efficient
Staphylococcus aureus (MRSA)	T2 (Quatercap BDD 500/800 - Quaternary ammonia) 80%*	Traditional	0.4	efficient	efficient	efficient	efficient	efficient	efficient	efficient	efficient	efficient	efficient
Staphylococcus aureus (MRSA)	T2 (Quatercap BDD 500/800 - Quaternary ammonia) 80%*	Traditional	0.5	efficient	efficient	efficient	efficient	efficient	efficient	efficient	efficient	efficient	efficient
Staphylococcus aureus (MRSA)	T2 (Quatercap BDD 500/800 - Quaternary ammonia) 80%*	Traditional	0.6	efficient	efficient	efficient	efficient	efficient	efficient	efficient	efficient	efficient	efficient
Staphylococcus aureus (MRSA)	T2 (Quatercap BDD 500/800 - Quaternary ammonia) 80%*	Traditional	0.7	efficient	efficient	efficient	efficient	efficient	efficient	efficient	efficient	efficient	efficient
Staphylococcus aureus (MRSA)	T2 (Quatercap BDD 500/800 - Quaternary ammonia) 80%*	Traditional	0.8	efficient	efficient	efficient	efficient	efficient	efficient	efficient	efficient	efficient	efficient
Staphylococcus aureus (MRSA)	T2 (Quatercap BDD 500/800 - Quaternary ammonia) 80%*	Traditional	0.9	efficient	efficient	efficient	efficient	efficient	efficient	efficient	efficient	efficient	efficient
Staphylococcus aureus (MRSA)	T2 (Quatercap BDD 500/800 - Quaternary ammonia) 80%*	Traditional	1	efficient	efficient	efficient	efficient	efficient	efficient	efficient	efficient	efficient	efficient
Staphylococcus aureus (MRSA)	T3 (Quatercap DBB 800/ARQMC 210 - Quaternary ammonia) 80%*	Traditional	0.1	efficient	efficient	efficient	efficient	efficient	efficient	efficient	efficient	efficient	efficient	1 min / 0.1%
Staphylococcus aureus (MRSA)	T3 (Quatercap DBB 800/ARQMC 210 - Quaternary ammonia) 80%*	Traditional	0.2	efficient	efficient	efficient	efficient	efficient	efficient	efficient	efficient	efficient	efficient
Staphylococcus aureus (MRSA)	T3 (Quatercap DBB 800/ARQMC 210 - Quaternary ammonia) 80%*	Traditional	0.3	efficient	efficient	efficient	efficient	efficient	efficient	efficient	efficient	efficient	efficient
Staphylococcus aureus (MRSA)	T3 (Quatercap DBB 800/ARQMC 210 - Quaternary ammonia) 80%*	Traditional	0.4	efficient	efficient	efficient	efficient	efficient	efficient	efficient	efficient	efficient	efficient
Staphylococcus aureus (MRSA)	T3 (Quatercap DBB 800/ARQMC 210 - Quaternary ammonia) 80%*	Traditional	0.5	efficient	efficient	efficient	efficient	efficient	efficient	efficient	efficient	efficient	efficient
Staphylococcus aureus (MRSA)	T3 (Quatercap DBB 800/ARQMC 210 - Quaternary ammonia) 80%*	Traditional	0.6	efficient	efficient	efficient	efficient	efficient	efficient	efficient	efficient	efficient	efficient
Staphylococcus aureus (MRSA)	T3 (Quatercap DBB 800/ARQMC 210 - Quaternary ammonia) 80%*	Traditional	0.7	efficient	efficient	efficient	efficient	efficient	efficient	efficient	efficient	efficient	efficient
Staphylococcus aureus (MRSA)	T3 (Quatercap DBB 800/ARQMC 210 - Quaternary ammonia) 80%*	Traditional	0.8	efficient	efficient	efficient	efficient	efficient	efficient	efficient	efficient	efficient	efficient
Staphylococcus aureus (MRSA)	T3 (Quatercap DBB 800/ARQMC 210 - Quaternary ammonia) 80%*	Traditional	0.9	efficient	efficient	efficient	efficient	efficient	efficient	efficient	efficient	efficient	efficient
Staphylococcus aureus (MRSA)	T3 (Quatercap DBB 800/ARQMC 210 - Quaternary ammonia) 80%*	Traditional	1	efficient	efficient	efficient	efficient	efficient	efficient	efficient	efficient	efficient	efficient
Staphylococcus aureus (MRSA)	T4 (Vantocil - Biguanide) 20%	Traditional	0.1	not efficient	not efficient	efficient	efficient	efficient	efficient	efficient	efficient	efficient	efficient
Staphylococcus aureus (MRSA)	T4 (Vantocil - Biguanide) 20%	Traditional	0.2	efficient	efficient	efficient	efficient	efficient	efficient	efficient	efficient	efficient	efficient	1 min / 0.2%
Staphylococcus aureus (MRSA)	T4 (Vantocil - Biguanide) 20%	Traditional	0.3	efficient	efficient	efficient	efficient	efficient	efficient	efficient	efficient	efficient	efficient
Staphylococcus aureus (MRSA)	T4 (Vantocil - Biguanide) 20%	Traditional	0.4	efficient	efficient	efficient	efficient	efficient	efficient	efficient	efficient	efficient	efficient
Staphylococcus aureus (MRSA)	T4 (Vantocil - Biguanide) 20%	Traditional	0.5	efficient	efficient	efficient	efficient	efficient	efficient	efficient	efficient	efficient	efficient
Staphylococcus aureus (MRSA)	T4 (Vantocil - Biguanide) 20%	Traditional	0.6	efficient	efficient	efficient	efficient	efficient	efficient	efficient	efficient	efficient	efficient
Staphylococcus aureus (MRSA)	T4 (Vantocil - Biguanide) 20%	Traditional	0.7	efficient	efficient	efficient	efficient	efficient	efficient	efficient	efficient	efficient	efficient
Staphylococcus aureus (MRSA)	T4 (Vantocil - Biguanide) 20%	Traditional	0.8	efficient	efficient	efficient	efficient	efficient	efficient	efficient	efficient	efficient	efficient
Staphylococcus aureus (MRSA)	T4 (Vantocil - Biguanide) 20%	Traditional	0.9	efficient	efficient	efficient	efficient	efficient	efficient	efficient	efficient	efficient	efficient
Staphylococcus aureus (MRSA)	T4 (Vantocil - Biguanide) 20%	Traditional	1	efficient	efficient	efficient	efficient	efficient	efficient	efficient	efficient	efficient	efficient
Staphylococcus aureus (MRSA)	T5 (Digluconate Chlorhexidine 20%)	Traditional	0.15	efficient	efficient	efficient	efficient	efficient	efficient	efficient	efficient	efficient	efficient	1 min / 0.15%
Staphylococcus aureus (MRSA)	T5 (Digluconate Chlorhexidine 20%)	Traditional	0.3	efficient	efficient	efficient	efficient	efficient	efficient	efficient	efficient	efficient	efficient
Staphylococcus aureus (MRSA)	T5 (Digluconate Chlorhexidine 20%)	Traditional	0.45	efficient	efficient	efficient	efficient	efficient	efficient	efficient	efficient	efficient	efficient
Staphylococcus aureus (MRSA)	T5 (Digluconate Chlorhexidine 20%)	Traditional	0.6	efficient	efficient	efficient	efficient	efficient	efficient	efficient	efficient	efficient	efficient
Staphylococcus aureus (MRSA)	T5 (Digluconate Chlorhexidine 20%)	Traditional	0.75	efficient	efficient	efficient	efficient	efficient	efficient	efficient	efficient	efficient	efficient
Staphylococcus aureus (MRSA)	T5 (Digluconate Chlorhexidine 20%)	Traditional	0.9	efficient	efficient	efficient	efficient	efficient	efficient	efficient	efficient	efficient	efficient
Staphylococcus aureus (MRSA)	T5 (Digluconate Chlorhexidine 20%)	Traditional	1.05	efficient	efficient	efficient	efficient	efficient	efficient	efficient	efficient	efficient	efficient
Staphylococcus aureus (MRSA)	T5 (Digluconate Chlorhexidine 20%)	Traditional	1.2	efficient	efficient	efficient	efficient	efficient	efficient	efficient	efficient	efficient	efficient
Staphylococcus aureus (MRSA)	T5 (Digluconate Chlorhexidine 20%)	Traditional	1.35	efficient	efficient	efficient	efficient	efficient	efficient	efficient	efficient	efficient	efficient
Staphylococcus aureus (MRSA)	T5 (Digluconate Chlorhexidine 20%)	Traditional	1.5	efficient	efficient	efficient	efficient	efficient	efficient	efficient	efficient	efficient	efficient
Staphylococcus aureus (MRSA)	I1 (Olyo's Pines)	Innovative	0.7812	not efficient	not efficient	not efficient	not efficient	not efficient	not efficient	not efficient	not efficient	not efficient	not efficient
Staphylococcus aureus (MRSA)	I1 (Olyo's Pines)	Innovative	1.5625	not efficient	not efficient	not efficient	not efficient	not efficient	not efficient	not efficient	not efficient	not efficient	not efficient
Staphylococcus aureus (MRSA)	I1 (Olyo's Pines)	Innovative	3.125	not efficient	not efficient	not efficient	not efficient	not efficient	not efficient	not efficient	not efficient	not efficient	not efficient
Staphylococcus aureus (MRSA)	I1 (Olyo's Pines)	Innovative	6.25	not efficient	not efficient	not efficient	not efficient	not efficient	not efficient	not efficient	not efficient	not efficient	not efficient
Staphylococcus aureus (MRSA)	I1 (Olyo's Pines)	Innovative	12.5	not efficient	not efficient	not efficient	not efficient	not efficient	not efficient	not efficient	not efficient	not efficient	not efficient
Staphylococcus aureus (MRSA)	I1 (Olyo's Pines)	Innovative	25	not efficient	not efficient	not efficient	not efficient	not efficient	not efficient	not efficient	not efficient	not efficient	not efficient
Staphylococcus aureus (MRSA)	I1 (Olyo's Pines)	Innovative	50	not efficient	not efficient	not efficient	not efficient	not efficient	not efficient	not efficient	not efficient	not efficient	not efficient
Staphylococcus aureus (MRSA)	I1 (Olyo's Pines)	Innovative	100	efficient	efficient	efficient	efficient	efficient	efficient	efficient	efficient	efficient	efficient	1 min / 100%
Staphylococcus aureus (MRSA)	I2 (Neem Extract)	Innovative	0.7812	not efficient	not efficient	not efficient	not efficient	not efficient	not efficient	not efficient	not efficient	not efficient	not efficient
Staphylococcus aureus (MRSA)	I2 (Neem Extract)	Innovative	1.5625	not efficient	not efficient	not efficient	not efficient	not efficient	not efficient	not efficient	not efficient	not efficient	not efficient
Staphylococcus aureus (MRSA)	I2 (Neem Extract)	Innovative	3.125	not efficient	not efficient	not efficient	not efficient	not efficient	not efficient	not efficient	not efficient	not efficient	not efficient
Staphylococcus aureus (MRSA)	I2 (Neem Extract)	Innovative	6.25	not efficient	not efficient	not efficient	not efficient	not efficient	not efficient	not efficient	not efficient	not efficient	not efficient
Staphylococcus aureus (MRSA)	I2 (Neem Extract)	Innovative	12.5	not efficient	not efficient	not efficient	not efficient	not efficient	not efficient	not efficient	not efficient	not efficient	not efficient
Staphylococcus aureus (MRSA)	I2 (Neem Extract)	Innovative	25	efficient	efficient	efficient	efficient	efficient	efficient	efficient	efficient	efficient	efficient	1 min / 25%
Staphylococcus aureus (MRSA)	I2 (Neem Extract)	Innovative	50	efficient	efficient	efficient	efficient	efficient	efficient	efficient	efficient	efficient	efficient
Staphylococcus aureus (MRSA)	I2 (Neem Extract)	Innovative	100	efficient	efficient	efficient	efficient	efficient	efficient	efficient	efficient	efficient	efficient
Staphylococcus aureus (MRSA)	I3 (Tea Tree Oil)	Innovative	0.7812	efficient	efficient	efficient	efficient	efficient	efficient	efficient	efficient	efficient	efficient	1 min / 0.7812%
Staphylococcus aureus (MRSA)	I3 (Tea Tree Oil)	Innovative	1.5625	efficient	efficient	efficient	efficient	efficient	efficient	efficient	efficient	efficient	efficient
Staphylococcus aureus (MRSA)	I3 (Tea Tree Oil)	Innovative	3.125	efficient	efficient	efficient	efficient	efficient	efficient	efficient	efficient	efficient	efficient
Staphylococcus aureus (MRSA)	I3 (Tea Tree Oil)	Innovative	6.25	efficient	efficient	efficient	efficient	efficient	efficient	efficient	efficient	efficient	efficient
Staphylococcus aureus (MRSA)	I3 (Tea Tree Oil)	Innovative	12.5	efficient	efficient	efficient	efficient	efficient	efficient	efficient	efficient	efficient	efficient
Staphylococcus aureus (MRSA)	I3 (Tea Tree Oil)	Innovative	25	efficient	efficient	efficient	efficient	efficient	efficient	efficient	efficient	efficient	efficient
Staphylococcus aureus (MRSA)	I3 (Tea Tree Oil)	Innovative	50	efficient	efficient	efficient	efficient	efficient	efficient	efficient	efficient	efficient	efficient
Staphylococcus aureus (MRSA)	I3 (Tea Tree Oil)	Innovative	100	efficient	efficient	efficient	efficient	efficient	efficient	efficient	efficient	efficient	efficient
Staphylococcus aureus (MRSA)	I4 (Orange Oil)	Innovative	0.1	not efficient	not efficient	not efficient	not efficient	not efficient	not efficient	not efficient	not efficient	not efficient	not efficient
Staphylococcus aureus (MRSA)	I4 (Orange Oil)	Innovative	0.2	not efficient	not efficient	not efficient	not efficient	not efficient	not efficient	not efficient	not efficient	not efficient	not efficient
Staphylococcus aureus (MRSA)	I4 (Orange Oil)	Innovative	0.3	not efficient	not efficient	not efficient	not efficient	not efficient	not efficient	not efficient	not efficient	not efficient	not efficient
Staphylococcus aureus (MRSA)	I4 (Orange Oil)	Innovative	0.4	not efficient	not efficient	not efficient	not efficient	not efficient	not efficient	not efficient	not efficient	not efficient	not efficient
Staphylococcus aureus (MRSA)	I4 (Orange Oil)	Innovative	0.5	not efficient	not efficient	not efficient	not efficient	not efficient	not efficient	not efficient	not efficient	not efficient	not efficient
Staphylococcus aureus (MRSA)	I4 (Orange Oil)	Innovative	0.6	not efficient	not efficient	not efficient	not efficient	not efficient	not efficient	not efficient	not efficient	not efficient	not efficient
Staphylococcus aureus (MRSA)	I4 (Orange Oil)	Innovative	0.7	not efficient	not efficient	not efficient	not efficient	not efficient	not efficient	not efficient	not efficient	not efficient	not efficient
Staphylococcus aureus (MRSA)	I4 (Orange Oil)	Innovative	0.8	not efficient	not efficient	not efficient	not efficient	not efficient	not efficient	not efficient	not efficient	not efficient	not efficient
Staphylococcus aureus (MRSA)	I4 (Orange Oil)	Innovative	0.9	not efficient	not efficient	not efficient	not efficient	not efficient	not efficient	not efficient	not efficient	not efficient	not efficient
Staphylococcus aureus (MRSA)	I4 (Orange Oil)	Innovative	1	not efficient	not efficient	not efficient	not efficient	not efficient	not efficient	not efficient	not efficient	not efficient	not efficient
Staphylococcus aureus (MRSA)	I4 (Orange Oil)	Innovative	100	not efficient	not efficient	not efficient	not efficient	not efficient	not efficient	not efficient	not efficient	not efficient	not efficient
Staphylococcus aureus (MRSA)	I5 (Lactic Acid)	Innovative	0.1	not efficient	not efficient	not efficient	not efficient	not efficient	not efficient	not efficient	not efficient	not efficient	not efficient
Staphylococcus aureus (MRSA)	I5 (Lactic Acid)	Innovative	0.2	not efficient	not efficient	not efficient	not efficient	not efficient	not efficient	not efficient	not efficient	not efficient	not efficient
Staphylococcus aureus (MRSA)	I5 (Lactic Acid)	Innovative	0.3	not efficient	efficient	efficient	efficient	efficient	efficient	efficient	efficient	efficient	efficient	2 min / 0.3%
Staphylococcus aureus (MRSA)	I5 (Lactic Acid)	Innovative	0.4	efficient	efficient	efficient	efficient	efficient	efficient	efficient	efficient	efficient	efficient
Staphylococcus aureus (MRSA)	I5 (Lactic Acid)	Innovative	0.5	efficient	efficient	efficient	efficient	efficient	efficient	efficient	efficient	efficient	efficient
Staphylococcus aureus (MRSA)	I5 (Lactic Acid)	Innovative	0.6	efficient	efficient	efficient	efficient	efficient	efficient	efficient	efficient	efficient	efficient
Staphylococcus aureus (MRSA)	I5 (Lactic Acid)	Innovative	0.7	efficient	efficient	efficient	efficient	efficient	efficient	efficient	efficient	efficient	efficient
Staphylococcus aureus (MRSA)	I5 (Lactic Acid)	Innovative	0.8	efficient	efficient	efficient	efficient	efficient	efficient	efficient	efficient	efficient	efficient
Staphylococcus aureus (MRSA)	I5 (Lactic Acid)	Innovative	0.9	efficient	efficient	efficient	efficient	efficient	efficient	efficient	efficient	efficient	efficient
Staphylococcus aureus (MRSA)	I5 (Lactic Acid)	Innovative	1	efficient	efficient	efficient	efficient	efficient	efficient	efficient	efficient	efficient	efficient
Staphylococcus aureus (MRSA)	I5 (Lactic Acid)	Innovative	100	efficient	efficient	efficient	efficient	efficient	efficient	efficient	efficient	efficient	efficient
Pseudomonas aeruginosa	T1 (Peracetic acid 15%)	Traditional	0.1	efficient	efficient	efficient	efficient	efficient	efficient	efficient	efficient	efficient	efficient	1 min / 0.1%
Pseudomonas aeruginosa	T1 (Peracetic acid 15%)	Traditional	0.2	efficient	efficient	efficient	efficient	efficient	efficient	efficient	efficient	efficient	efficient
Pseudomonas aeruginosa	T1 (Peracetic acid 15%)	Traditional	0.3	efficient	efficient	efficient	efficient	efficient	efficient	efficient	efficient	efficient	efficient
Pseudomonas aeruginosa	T1 (Peracetic acid 15%)	Traditional	0.4	efficient	efficient	efficient	efficient	efficient	efficient	efficient	efficient	efficient	efficient
Pseudomonas aeruginosa	T1 (Peracetic acid 15%)	Traditional	0.5	efficient	efficient	efficient	efficient	efficient	efficient	efficient	efficient	efficient	efficient
Pseudomonas aeruginosa	T1 (Peracetic acid 15%)	Traditional	0.6	efficient	efficient	efficient	efficient	efficient	efficient	efficient	efficient	efficient	efficient
Pseudomonas aeruginosa	T1 (Peracetic acid 15%)	Traditional	0.7	efficient	efficient	efficient	efficient	efficient	efficient	efficient	efficient	efficient	efficient
Pseudomonas aeruginosa	T1 (Peracetic acid 15%)	Traditional	0.8	efficient	efficient	efficient	efficient	efficient	efficient	efficient	efficient	efficient	efficient
Pseudomonas aeruginosa	T1 (Peracetic acid 15%)	Traditional	0.9	efficient	efficient	efficient	efficient	efficient	efficient	efficient	efficient	efficient	efficient
Pseudomonas aeruginosa	T1 (Peracetic acid 15%)	Traditional	1	efficient	efficient	efficient	efficient	efficient	efficient	efficient	efficient	efficient	efficient
Pseudomonas aeruginosa	T2 (Quatercap BDD 500/800 - Quaternary ammonia) 80%*	Traditional	0.1	not efficient	not efficient	not efficient	not efficient	not efficient	not efficient	not efficient	not efficient	not efficient	not efficient
Pseudomonas aeruginosa	T2 (Quatercap BDD 500/800 - Quaternary ammonia) 80%*	Traditional	0.2	not efficient	not efficient	not efficient	not efficient	not efficient	not efficient	not efficient	not efficient	not efficient	not efficient
Pseudomonas aeruginosa	T2 (Quatercap BDD 500/800 - Quaternary ammonia) 80%*	Traditional	0.3	not efficient	not efficient	not efficient	not efficient	not efficient	not efficient	not efficient	not efficient	not efficient	not efficient
Pseudomonas aeruginosa	T2 (Quatercap BDD 500/800 - Quaternary ammonia) 80%*	Traditional	0.4	not efficient	not efficient	not efficient	not efficient	not efficient	not efficient	not efficient	not efficient	not efficient	not efficient
Pseudomonas aeruginosa	T2 (Quatercap BDD 500/800 - Quaternary ammonia) 80%*	Traditional	0.5	not efficient	not efficient	not efficient	not efficient	not efficient	not efficient	not efficient	not efficient	not efficient	not efficient
Pseudomonas aeruginosa	T2 (Quatercap BDD 500/800 - Quaternary ammonia) 80%*	Traditional	0.6	not efficient	not efficient	not efficient	not efficient	not efficient	not efficient	not efficient	not efficient	not efficient	not efficient
Pseudomonas aeruginosa	T2 (Quatercap BDD 500/800 - Quaternary ammonia) 80%*	Traditional	0.7	not efficient	not efficient	not efficient	not efficient	not efficient	not efficient	not efficient	not efficient	not efficient	not efficient
Pseudomonas aeruginosa	T2 (Quatercap BDD 500/800 - Quaternary ammonia) 80%*	Traditional	0.8	not efficient	not efficient	not efficient	not efficient	not efficient	not efficient	not efficient	not efficient	not efficient	not efficient
Pseudomonas aeruginosa	T2 (Quatercap BDD 500/800 - Quaternary ammonia) 80%*	Traditional	0.9	not efficient	not efficient	not efficient	not efficient	not efficient	not efficient	not efficient	not efficient	not efficient	efficient	10 min / 0.9%
Pseudomonas aeruginosa	T2 (Quatercap BDD 500/800 - Quaternary ammonia) 80%*	Traditional	1	efficient	efficient	efficient	efficient	efficient	efficient	efficient	efficient	efficient	efficient
Pseudomonas aeruginosa	T3 (Quatercap DBB 800/ARQMC 210 - Quaternary ammonia) 80%*	Traditional	0.1	not efficient	not efficient	not efficient	not efficient	not efficient	not efficient	not efficient	not efficient	not efficient	not efficient
Pseudomonas aeruginosa	T3 (Quatercap DBB 800/ARQMC 210 - Quaternary ammonia) 80%*	Traditional	0.2	not efficient	not efficient	not efficient	not efficient	not efficient	not efficient	not efficient	not efficient	not efficient	not efficient
Pseudomonas aeruginosa	T3 (Quatercap DBB 800/ARQMC 210 - Quaternary ammonia) 80%*	Traditional	0.3	not efficient	not efficient	not efficient	not efficient	not efficient	not efficient	not efficient	not efficient	not efficient	not efficient
Pseudomonas aeruginosa	T3 (Quatercap DBB 800/ARQMC 210 - Quaternary ammonia) 80%*	Traditional	0.4	not efficient	not efficient	not efficient	not efficient	not efficient	not efficient	not efficient	not efficient	not efficient	not efficient
Pseudomonas aeruginosa	T3 (Quatercap DBB 800/ARQMC 210 - Quaternary ammonia) 80%*	Traditional	0.5	not efficient	not efficient	not efficient	not efficient	not efficient	not efficient	not efficient	not efficient	not efficient	not efficient
Pseudomonas aeruginosa	T3 (Quatercap DBB 800/ARQMC 210 - Quaternary ammonia) 80%*	Traditional	0.6	not efficient	not efficient	not efficient	not efficient	not efficient	not efficient	not efficient	not efficient	not efficient	not efficient
Pseudomonas aeruginosa	T3 (Quatercap DBB 800/ARQMC 210 - Quaternary ammonia) 80%*	Traditional	0.7	not efficient	not efficient	not efficient	not efficient	not efficient	not efficient	not efficient	not efficient	not efficient	efficient	10 min / 0.7%
Pseudomonas aeruginosa	T3 (Quatercap DBB 800/ARQMC 210 - Quaternary ammonia) 80%*	Traditional	0.8	efficient	efficient	efficient	efficient	efficient	efficient	efficient	efficient	efficient	efficient
Pseudomonas aeruginosa	T3 (Quatercap DBB 800/ARQMC 210 - Quaternary ammonia) 80%*	Traditional	0.9	efficient	efficient	efficient	efficient	efficient	efficient	efficient	efficient	efficient	efficient
Pseudomonas aeruginosa	T3 (Quatercap DBB 800/ARQMC 210 - Quaternary ammonia) 80%*	Traditional	1	efficient	efficient	efficient	efficient	efficient	efficient	efficient	efficient	efficient	efficient
Pseudomonas aeruginosa	T4 (Vantocil - Biguanide) 20%	Traditional	0.1	not efficient	not efficient	not efficient	not efficient	not efficient	not efficient	not efficient	not efficient	not efficient	not efficient
Pseudomonas aeruginosa	T4 (Vantocil - Biguanide) 20%	Traditional	0.2	not efficient	not efficient	not efficient	not efficient	not efficient	not efficient	not efficient	not efficient	not efficient	not efficient
Pseudomonas aeruginosa	T4 (Vantocil - Biguanide) 20%	Traditional	0.3	not efficient	not efficient	not efficient	efficient	efficient	efficient	efficient	efficient	efficient	efficient	4 min / 0.3%
Pseudomonas aeruginosa	T4 (Vantocil - Biguanide) 20%	Traditional	0.4	efficient	efficient	efficient	efficient	efficient	efficient	efficient	efficient	efficient	efficient
Pseudomonas aeruginosa	T4 (Vantocil - Biguanide) 20%	Traditional	0.5	efficient	efficient	efficient	efficient	efficient	efficient	efficient	efficient	efficient	efficient
Pseudomonas aeruginosa	T4 (Vantocil - Biguanide) 20%	Traditional	0.6	efficient	efficient	efficient	efficient	efficient	efficient	efficient	efficient	efficient	efficient
Pseudomonas aeruginosa	T4 (Vantocil - Biguanide) 20%	Traditional	0.7	efficient	efficient	efficient	efficient	efficient	efficient	efficient	efficient	efficient	efficient
Pseudomonas aeruginosa	T4 (Vantocil - Biguanide) 20%	Traditional	0.8	efficient	efficient	efficient	efficient	efficient	efficient	efficient	efficient	efficient	efficient
Pseudomonas aeruginosa	T4 (Vantocil - Biguanide) 20%	Traditional	0.9	efficient	efficient	efficient	efficient	efficient	efficient	efficient	efficient	efficient	efficient
Pseudomonas aeruginosa	T4 (Vantocil - Biguanide) 20%	Traditional	1	efficient	efficient	efficient	efficient	efficient	efficient	efficient	efficient	efficient	efficient
Pseudomonas aeruginosa	T5 (Digluconate Chlorhexidine 20%)	Traditional	0.15	efficient	efficient	efficient	efficient	efficient	efficient	efficient	efficient	efficient	efficient	1 min / 0.15%
Pseudomonas aeruginosa	T5 (Digluconate Chlorhexidine 20%)	Traditional	0.3	efficient	efficient	efficient	efficient	efficient	efficient	efficient	efficient	efficient	efficient
Pseudomonas aeruginosa	T5 (Digluconate Chlorhexidine 20%)	Traditional	0.45	efficient	efficient	efficient	efficient	efficient	efficient	efficient	efficient	efficient	efficient
Pseudomonas aeruginosa	T5 (Digluconate Chlorhexidine 20%)	Traditional	0.6	efficient	efficient	efficient	efficient	efficient	efficient	efficient	efficient	efficient	efficient
Pseudomonas aeruginosa	T5 (Digluconate Chlorhexidine 20%)	Traditional	0.75	efficient	efficient	efficient	efficient	efficient	efficient	efficient	efficient	efficient	efficient
Pseudomonas aeruginosa	T5 (Digluconate Chlorhexidine 20%)	Traditional	0.9	efficient	efficient	efficient	efficient	efficient	efficient	efficient	efficient	efficient	efficient
Pseudomonas aeruginosa	T5 (Digluconate Chlorhexidine 20%)	Traditional	1.05	efficient	efficient	efficient	efficient	efficient	efficient	efficient	efficient	efficient	efficient
Pseudomonas aeruginosa	T5 (Digluconate Chlorhexidine 20%)	Traditional	1.2	efficient	efficient	efficient	efficient	efficient	efficient	efficient	efficient	efficient	efficient
Pseudomonas aeruginosa	T5 (Digluconate Chlorhexidine 20%)	Traditional	1.35	efficient	efficient	efficient	efficient	efficient	efficient	efficient	efficient	efficient	efficient
Pseudomonas aeruginosa	T5 (Digluconate Chlorhexidine 20%)	Traditional	1.5	efficient	efficient	efficient	efficient	efficient	efficient	efficient	efficient	efficient	efficient
Pseudomonas aeruginosa	I1 (Olyo's Pines)	Innovative	0.7812	not efficient	not efficient	not efficient	not efficient	not efficient	not efficient	not efficient	not efficient	not efficient	not efficient
Pseudomonas aeruginosa	I1 (Olyo's Pines)	Innovative	1.5625	not efficient	not efficient	not efficient	not efficient	not efficient	not efficient	not efficient	not efficient	not efficient	not efficient
Pseudomonas aeruginosa	I1 (Olyo's Pines)	Innovative	3.125	not efficient	not efficient	not efficient	not efficient	not efficient	not efficient	not efficient	not efficient	not efficient	not efficient
Pseudomonas aeruginosa	I1 (Olyo's Pines)	Innovative	6.25	not efficient	not efficient	not efficient	not efficient	not efficient	not efficient	not efficient	not efficient	not efficient	not efficient
Pseudomonas aeruginosa	I1 (Olyo's Pines)	Innovative	12.5	not efficient	not efficient	not efficient	not efficient	not efficient	not efficient	not efficient	not efficient	not efficient	not efficient
Pseudomonas aeruginosa	I1 (Olyo's Pines)	Innovative	25	not efficient	not efficient	not efficient	not efficient	not efficient	not efficient	not efficient	not efficient	not efficient	not efficient
Pseudomonas aeruginosa	I1 (Olyo's Pines)	Innovative	50	not efficient	not efficient	not efficient	not efficient	not efficient	not efficient	not efficient	not efficient	not efficient	not efficient
Pseudomonas aeruginosa	I1 (Olyo's Pines)	Innovative	100	efficient	efficient	efficient	efficient	efficient	efficient	efficient	efficient	efficient	efficient	1 min / 100%
Pseudomonas aeruginosa	I2 (Neem Extract)	Innovative	0.7812	not efficient	not efficient	not efficient	not efficient	not efficient	not efficient	not efficient	not efficient	not efficient	not efficient
Pseudomonas aeruginosa	I2 (Neem Extract)	Innovative	1.5625	not efficient	not efficient	not efficient	not efficient	not efficient	not efficient	not efficient	not efficient	not efficient	not efficient
Pseudomonas aeruginosa	I2 (Neem Extract)	Innovative	3.125	not efficient	not efficient	not efficient	not efficient	not efficient	not efficient	not efficient	not efficient	not efficient	not efficient
Pseudomonas aeruginosa	I2 (Neem Extract)	Innovative	6.25	not efficient	not efficient	not efficient	not efficient	not efficient	not efficient	not efficient	not efficient	not efficient	not efficient
Pseudomonas aeruginosa	I2 (Neem Extract)	Innovative	12.5	not efficient	not efficient	not efficient	not efficient	not efficient	not efficient	not efficient	not efficient	not efficient	not efficient
Pseudomonas aeruginosa	I2 (Neem Extract)	Innovative	25	efficient	efficient	efficient	efficient	efficient	efficient	efficient	efficient	efficient	efficient	1 min / 25%
Pseudomonas aeruginosa	I2 (Neem Extract)	Innovative	50	efficient	efficient	efficient	efficient	efficient	efficient	efficient	efficient	efficient	efficient
Pseudomonas aeruginosa	I2 (Neem Extract)	Innovative	100	efficient	efficient	efficient	efficient	efficient	efficient	efficient	efficient	efficient	efficient
Pseudomonas aeruginosa	I3 (Tea Tree Oil)	Innovative	0.7812	efficient	efficient	efficient	efficient	efficient	efficient	efficient	efficient	efficient	efficient	1 min / 0.7812%
Pseudomonas aeruginosa	I3 (Tea Tree Oil)	Innovative	1.5625	efficient	efficient	efficient	efficient	efficient	efficient	efficient	efficient	efficient	efficient
Pseudomonas aeruginosa	I3 (Tea Tree Oil)	Innovative	3.125	efficient	efficient	efficient	efficient	efficient	efficient	efficient	efficient	efficient	efficient
Pseudomonas aeruginosa	I3 (Tea Tree Oil)	Innovative	6.25	efficient	efficient	efficient	efficient	efficient	efficient	efficient	efficient	efficient	efficient
Pseudomonas aeruginosa	I3 (Tea Tree Oil)	Innovative	12.5	efficient	efficient	efficient	efficient	efficient	efficient	efficient	efficient	efficient	efficient
Pseudomonas aeruginosa	I3 (Tea Tree Oil)	Innovative	25	efficient	efficient	efficient	efficient	efficient	efficient	efficient	efficient	efficient	efficient
Pseudomonas aeruginosa	I3 (Tea Tree Oil)	Innovative	50	efficient	efficient	efficient	efficient	efficient	efficient	efficient	efficient	efficient	efficient
Pseudomonas aeruginosa	I3 (Tea Tree Oil)	Innovative	100	efficient	efficient	efficient	efficient	efficient	efficient	efficient	efficient	efficient	efficient
Pseudomonas aeruginosa	I4 (Orange Oil)	Innovative	0.1	not efficient	not efficient	not efficient	not efficient	not efficient	not efficient	not efficient	not efficient	not efficient	not efficient
Pseudomonas aeruginosa	I4 (Orange Oil)	Innovative	0.2	not efficient	not efficient	not efficient	not efficient	not efficient	not efficient	not efficient	not efficient	not efficient	not efficient
Pseudomonas aeruginosa	I4 (Orange Oil)	Innovative	0.3	not efficient	not efficient	not efficient	not efficient	not efficient	not efficient	not efficient	not efficient	not efficient	not efficient
Pseudomonas aeruginosa	I4 (Orange Oil)	Innovative	0.4	not efficient	not efficient	not efficient	not efficient	not efficient	not efficient	not efficient	not efficient	not efficient	not efficient
Pseudomonas aeruginosa	I4 (Orange Oil)	Innovative	0.5	not efficient	not efficient	not efficient	not efficient	not efficient	not efficient	not efficient	not efficient	not efficient	not efficient
Pseudomonas aeruginosa	I4 (Orange Oil)	Innovative	0.6	not efficient	not efficient	not efficient	not efficient	not efficient	not efficient	not efficient	not efficient	not efficient	not efficient
Pseudomonas aeruginosa	I4 (Orange Oil)	Innovative	0.7	not efficient	not efficient	not efficient	not efficient	not efficient	not efficient	not efficient	not efficient	not efficient	not efficient
Pseudomonas aeruginosa	I4 (Orange Oil)	Innovative	0.8	not efficient	not efficient	not efficient	not efficient	not efficient	not efficient	not efficient	not efficient	not efficient	not efficient
Pseudomonas aeruginosa	I4 (Orange Oil)	Innovative	0.9	not efficient	not efficient	not efficient	not efficient	not efficient	not efficient	not efficient	not efficient	not efficient	not efficient
Pseudomonas aeruginosa	I4 (Orange Oil)	Innovative	1	not efficient	not efficient	not efficient	not efficient	not efficient	not efficient	not efficient	not efficient	not efficient	not efficient
Pseudomonas aeruginosa	I4 (Orange Oil)	Innovative	100	not efficient	not efficient	not efficient	not efficient	not efficient	not efficient	not efficient	not efficient	not efficient	not efficient
Pseudomonas aeruginosa	I5 (Lactic Acid)	Innovative	0.1	not efficient	not efficient	not efficient	not efficient	not efficient	not efficient	not efficient	not efficient	not efficient	not efficient
Pseudomonas aeruginosa	I5 (Lactic Acid)	Innovative	0.2	not efficient	not efficient	not efficient	not efficient	not efficient	not efficient	not efficient	not efficient	not efficient	not efficient
Pseudomonas aeruginosa	I5 (Lactic Acid)	Innovative	0.3	not efficient	efficient	efficient	efficient	efficient	efficient	efficient	efficient	efficient	efficient	2 min / 0.3%
Pseudomonas aeruginosa	I5 (Lactic Acid)	Innovative	0.4	efficient	efficient	efficient	efficient	efficient	efficient	efficient	efficient	efficient	efficient
Pseudomonas aeruginosa	I5 (Lactic Acid)	Innovative	0.5	efficient	efficient	efficient	efficient	efficient	efficient	efficient	efficient	efficient	efficient
Pseudomonas aeruginosa	I5 (Lactic Acid)	Innovative	0.6	efficient	efficient	efficient	efficient	efficient	efficient	efficient	efficient	efficient	efficient
Pseudomonas aeruginosa	I5 (Lactic Acid)	Innovative	0.7	efficient	efficient	efficient	efficient	efficient	efficient	efficient	efficient	efficient	efficient
Pseudomonas aeruginosa	I5 (Lactic Acid)	Innovative	0.8	efficient	efficient	efficient	efficient	efficient	efficient	efficient	efficient	efficient	efficient
Pseudomonas aeruginosa	I5 (Lactic Acid)	Innovative	0.9	efficient	efficient	efficient	efficient	efficient	efficient	efficient	efficient	efficient	efficient
Pseudomonas aeruginosa	I5 (Lactic Acid)	Innovative	1	efficient	efficient	efficient	efficient	efficient	efficient	efficient	efficient	efficient	efficient
Pseudomonas aeruginosa	I5 (Lactic Acid)	Innovative	100	efficient	efficient	efficient	efficient	efficient	efficient	efficient	efficient	efficient	efficient
Campylobacter jejuni	T1 (Peracetic acid 15%)	Traditional	0.1	efficient	efficient	efficient	efficient	efficient	efficient	efficient	efficient	efficient	efficient	1 min / 0.1%
Campylobacter jejuni	T1 (Peracetic acid 15%)	Traditional	0.2	efficient	efficient	efficient	efficient	efficient	efficient	efficient	efficient	efficient	efficient
Campylobacter jejuni	T1 (Peracetic acid 15%)	Traditional	0.3	efficient	efficient	efficient	efficient	efficient	efficient	efficient	efficient	efficient	efficient
Campylobacter jejuni	T1 (Peracetic acid 15%)	Traditional	0.4	efficient	efficient	efficient	efficient	efficient	efficient	efficient	efficient	efficient	efficient
Campylobacter jejuni	T1 (Peracetic acid 15%)	Traditional	0.5	efficient	efficient	efficient	efficient	efficient	efficient	efficient	efficient	efficient	efficient
Campylobacter jejuni	T1 (Peracetic acid 15%)	Traditional	0.6	efficient	efficient	efficient	efficient	efficient	efficient	efficient	efficient	efficient	efficient
Campylobacter jejuni	T1 (Peracetic acid 15%)	Traditional	0.7	efficient	efficient	efficient	efficient	efficient	efficient	efficient	efficient	efficient	efficient
Campylobacter jejuni	T1 (Peracetic acid 15%)	Traditional	0.8	efficient	efficient	efficient	efficient	efficient	efficient	efficient	efficient	efficient	efficient
Campylobacter jejuni	T1 (Peracetic acid 15%)	Traditional	0.9	efficient	efficient	efficient	efficient	efficient	efficient	efficient	efficient	efficient	efficient
Campylobacter jejuni	T1 (Peracetic acid 15%)	Traditional	1	efficient	efficient	efficient	efficient	efficient	efficient	efficient	efficient	efficient	efficient
Campylobacter jejuni	T2 (Quatercap BDD 500/800 - Quaternary ammonia) 80%*	Traditional	0.1	efficient	efficient	efficient	efficient	efficient	efficient	efficient	efficient	efficient	efficient	1 min / 0.1%
Campylobacter jejuni	T2 (Quatercap BDD 500/800 - Quaternary ammonia) 80%*	Traditional	0.2	efficient	efficient	efficient	efficient	efficient	efficient	efficient	efficient	efficient	efficient
Campylobacter jejuni	T2 (Quatercap BDD 500/800 - Quaternary ammonia) 80%*	Traditional	0.3	efficient	efficient	efficient	efficient	efficient	efficient	efficient	efficient	efficient	efficient
Campylobacter jejuni	T2 (Quatercap BDD 500/800 - Quaternary ammonia) 80%*	Traditional	0.4	efficient	efficient	efficient	efficient	efficient	efficient	efficient	efficient	efficient	efficient
Campylobacter jejuni	T2 (Quatercap BDD 500/800 - Quaternary ammonia) 80%*	Traditional	0.5	efficient	efficient	efficient	efficient	efficient	efficient	efficient	efficient	efficient	efficient
Campylobacter jejuni	T2 (Quatercap BDD 500/800 - Quaternary ammonia) 80%*	Traditional	0.6	efficient	efficient	efficient	efficient	efficient	efficient	efficient	efficient	efficient	efficient
Campylobacter jejuni	T2 (Quatercap BDD 500/800 - Quaternary ammonia) 80%*	Traditional	0.7	efficient	efficient	efficient	efficient	efficient	efficient	efficient	efficient	efficient	efficient
Campylobacter jejuni	T2 (Quatercap BDD 500/800 - Quaternary ammonia) 80%*	Traditional	0.8	efficient	efficient	efficient	efficient	efficient	efficient	efficient	efficient	efficient	efficient
Campylobacter jejuni	T2 (Quatercap BDD 500/800 - Quaternary ammonia) 80%*	Traditional	0.9	efficient	efficient	efficient	efficient	efficient	efficient	efficient	efficient	efficient	efficient
Campylobacter jejuni	T2 (Quatercap BDD 500/800 - Quaternary ammonia) 80%*	Traditional	1	efficient	efficient	efficient	efficient	efficient	efficient	efficient	efficient	efficient	efficient
Campylobacter jejuni	T3 (Quatercap DBB 800/ARQMC 210 - Quaternary ammonia) 80%*	Traditional	0.1	efficient	efficient	efficient	efficient	efficient	efficient	efficient	efficient	efficient	efficient	1 min / 0.1%
Campylobacter jejuni	T3 (Quatercap DBB 800/ARQMC 210 - Quaternary ammonia) 80%*	Traditional	0.2	efficient	efficient	efficient	efficient	efficient	efficient	efficient	efficient	efficient	efficient
Campylobacter jejuni	T3 (Quatercap DBB 800/ARQMC 210 - Quaternary ammonia) 80%*	Traditional	0.3	efficient	efficient	efficient	efficient	efficient	efficient	efficient	efficient	efficient	efficient
Campylobacter jejuni	T3 (Quatercap DBB 800/ARQMC 210 - Quaternary ammonia) 80%*	Traditional	0.4	efficient	efficient	efficient	efficient	efficient	efficient	efficient	efficient	efficient	efficient
Campylobacter jejuni	T3 (Quatercap DBB 800/ARQMC 210 - Quaternary ammonia) 80%*	Traditional	0.5	efficient	efficient	efficient	efficient	efficient	efficient	efficient	efficient	efficient	efficient
Campylobacter jejuni	T3 (Quatercap DBB 800/ARQMC 210 - Quaternary ammonia) 80%*	Traditional	0.6	efficient	efficient	efficient	efficient	efficient	efficient	efficient	efficient	efficient	efficient
Campylobacter jejuni	T3 (Quatercap DBB 800/ARQMC 210 - Quaternary ammonia) 80%*	Traditional	0.7	efficient	efficient	efficient	efficient	efficient	efficient	efficient	efficient	efficient	efficient
Campylobacter jejuni	T3 (Quatercap DBB 800/ARQMC 210 - Quaternary ammonia) 80%*	Traditional	0.8	efficient	efficient	efficient	efficient	efficient	efficient	efficient	efficient	efficient	efficient
Campylobacter jejuni	T3 (Quatercap DBB 800/ARQMC 210 - Quaternary ammonia) 80%*	Traditional	0.9	efficient	efficient	efficient	efficient	efficient	efficient	efficient	efficient	efficient	efficient
Campylobacter jejuni	T3 (Quatercap DBB 800/ARQMC 210 - Quaternary ammonia) 80%*	Traditional	1	efficient	efficient	efficient	efficient	efficient	efficient	efficient	efficient	efficient	efficient
Campylobacter jejuni	T4 (Vantocil - Biguanide) 20%	Traditional	0.1	efficient	efficient	efficient	efficient	efficient	efficient	efficient	efficient	efficient	efficient	1 min / 0.1%
Campylobacter jejuni	T4 (Vantocil - Biguanide) 20%	Traditional	0.2	efficient	efficient	efficient	efficient	efficient	efficient	efficient	efficient	efficient	efficient
Campylobacter jejuni	T4 (Vantocil - Biguanide) 20%	Traditional	0.3	efficient	efficient	efficient	efficient	efficient	efficient	efficient	efficient	efficient	efficient
Campylobacter jejuni	T4 (Vantocil - Biguanide) 20%	Traditional	0.4	efficient	efficient	efficient	efficient	efficient	efficient	efficient	efficient	efficient	efficient
Campylobacter jejuni	T4 (Vantocil - Biguanide) 20%	Traditional	0.5	efficient	efficient	efficient	efficient	efficient	efficient	efficient	efficient	efficient	efficient
Campylobacter jejuni	T4 (Vantocil - Biguanide) 20%	Traditional	0.6	efficient	efficient	efficient	efficient	efficient	efficient	efficient	efficient	efficient	efficient
Campylobacter jejuni	T4 (Vantocil - Biguanide) 20%	Traditional	0.7	efficient	efficient	efficient	efficient	efficient	efficient	efficient	efficient	efficient	efficient
Campylobacter jejuni	T4 (Vantocil - Biguanide) 20%	Traditional	0.8	efficient	efficient	efficient	efficient	efficient	efficient	efficient	efficient	efficient	efficient
Campylobacter jejuni	T4 (Vantocil - Biguanide) 20%	Traditional	0.9	efficient	efficient	efficient	efficient	efficient	efficient	efficient	efficient	efficient	efficient
Campylobacter jejuni	T4 (Vantocil - Biguanide) 20%	Traditional	1	efficient	efficient	efficient	efficient	efficient	efficient	efficient	efficient	efficient	efficient
Campylobacter jejuni	T5 (Digluconate Chlorhexidine 20%)	Traditional	0.15	efficient	efficient	efficient	efficient	efficient	efficient	efficient	efficient	efficient	efficient	1 min / 0.15%
Campylobacter jejuni	T5 (Digluconate Chlorhexidine 20%)	Traditional	0.3	efficient	efficient	efficient	efficient	efficient	efficient	efficient	efficient	efficient	efficient
Campylobacter jejuni	T5 (Digluconate Chlorhexidine 20%)	Traditional	0.45	efficient	efficient	efficient	efficient	efficient	efficient	efficient	efficient	efficient	efficient
Campylobacter jejuni	T5 (Digluconate Chlorhexidine 20%)	Traditional	0.6	efficient	efficient	efficient	efficient	efficient	efficient	efficient	efficient	efficient	efficient
Campylobacter jejuni	T5 (Digluconate Chlorhexidine 20%)	Traditional	0.75	efficient	efficient	efficient	efficient	efficient	efficient	efficient	efficient	efficient	efficient
Campylobacter jejuni	T5 (Digluconate Chlorhexidine 20%)	Traditional	0.9	efficient	efficient	efficient	efficient	efficient	efficient	efficient	efficient	efficient	efficient
Campylobacter jejuni	T5 (Digluconate Chlorhexidine 20%)	Traditional	1.05	efficient	efficient	efficient	efficient	efficient	efficient	efficient	efficient	efficient	efficient
Campylobacter jejuni	T5 (Digluconate Chlorhexidine 20%)	Traditional	1.2	efficient	efficient	efficient	efficient	efficient	efficient	efficient	efficient	efficient	efficient
Campylobacter jejuni	T5 (Digluconate Chlorhexidine 20%)	Traditional	1.35	efficient	efficient	efficient	efficient	efficient	efficient	efficient	efficient	efficient	efficient
Campylobacter jejuni	T5 (Digluconate Chlorhexidine 20%)	Traditional	1.5	efficient	efficient	efficient	efficient	efficient	efficient	efficient	efficient	efficient	efficient
Campylobacter jejuni	I1 (Olyo's Pines)	Innovative	0.7812	not efficient	not efficient	not efficient	not efficient	not efficient	not efficient	not efficient	not efficient	not efficient	not efficient
Campylobacter jejuni	I1 (Olyo's Pines)	Innovative	1.5625	not efficient	not efficient	not efficient	not efficient	not efficient	not efficient	not efficient	not efficient	not efficient	not efficient
Campylobacter jejuni	I1 (Olyo's Pines)	Innovative	3.125	not efficient	not efficient	not efficient	not efficient	not efficient	not efficient	not efficient	not efficient	not efficient	not efficient
Campylobacter jejuni	I1 (Olyo's Pines)	Innovative	6.25	not efficient	not efficient	not efficient	not efficient	not efficient	not efficient	not efficient	not efficient	not efficient	not efficient
Campylobacter jejuni	I1 (Olyo's Pines)	Innovative	12.5	not efficient	not efficient	not efficient	not efficient	not efficient	not efficient	not efficient	not efficient	not efficient	not efficient
Campylobacter jejuni	I1 (Olyo's Pines)	Innovative	25	not efficient	not efficient	not efficient	not efficient	not efficient	not efficient	not efficient	not efficient	not efficient	not efficient
Campylobacter jejuni	I1 (Olyo's Pines)	Innovative	50	not efficient	not efficient	not efficient	not efficient	not efficient	not efficient	not efficient	not efficient	not efficient	not efficient
Campylobacter jejuni	I1 (Olyo's Pines)	Innovative	100	efficient	efficient	efficient	efficient	efficient	efficient	efficient	efficient	efficient	efficient	1 min / 100%
Campylobacter jejuni	I2 (Neem Extract)	Innovative	0.7812	not efficient	not efficient	not efficient	not efficient	not efficient	not efficient	not efficient	not efficient	not efficient	not efficient
Campylobacter jejuni	I2 (Neem Extract)	Innovative	1.5625	not efficient	not efficient	not efficient	not efficient	not efficient	not efficient	not efficient	not efficient	not efficient	not efficient
Campylobacter jejuni	I2 (Neem Extract)	Innovative	3.125	not efficient	not efficient	not efficient	not efficient	not efficient	not efficient	not efficient	not efficient	not efficient	not efficient
Campylobacter jejuni	I2 (Neem Extract)	Innovative	6.25	not efficient	not efficient	not efficient	not efficient	not efficient	not efficient	not efficient	not efficient	not efficient	not efficient
Campylobacter jejuni	I2 (Neem Extract)	Innovative	12.5	not efficient	not efficient	not efficient	not efficient	not efficient	not efficient	not efficient	not efficient	not efficient	not efficient
Campylobacter jejuni	I2 (Neem Extract)	Innovative	25	efficient	efficient	efficient	efficient	efficient	efficient	efficient	efficient	efficient	efficient	1 min / 25%
Campylobacter jejuni	I2 (Neem Extract)	Innovative	50	efficient	efficient	efficient	efficient	efficient	efficient	efficient	efficient	efficient	efficient
Campylobacter jejuni	I2 (Neem Extract)	Innovative	100	efficient	efficient	efficient	efficient	efficient	efficient	efficient	efficient	efficient	efficient
Campylobacter jejuni	I3 (Tea Tree Oil)	Innovative	0.7812	efficient	efficient	efficient	efficient	efficient	efficient	efficient	efficient	efficient	efficient	1 min / 0.7812%
Campylobacter jejuni	I3 (Tea Tree Oil)	Innovative	1.5625	efficient	efficient	efficient	efficient	efficient	efficient	efficient	efficient	efficient	efficient
Campylobacter jejuni	I3 (Tea Tree Oil)	Innovative	3.125	efficient	efficient	efficient	efficient	efficient	efficient	efficient	efficient	efficient	efficient
Campylobacter jejuni	I3 (Tea Tree Oil)	Innovative	6.25	efficient	efficient	efficient	efficient	efficient	efficient	efficient	efficient	efficient	efficient
Campylobacter jejuni	I3 (Tea Tree Oil)	Innovative	12.5	efficient	efficient	efficient	efficient	efficient	efficient	efficient	efficient	efficient	efficient
Campylobacter jejuni	I3 (Tea Tree Oil)	Innovative	25	efficient	efficient	efficient	efficient	efficient	efficient	efficient	efficient	efficient	efficient
Campylobacter jejuni	I3 (Tea Tree Oil)	Innovative	50	efficient	efficient	efficient	efficient	efficient	efficient	efficient	efficient	efficient	efficient
Campylobacter jejuni	I3 (Tea Tree Oil)	Innovative	100	efficient	efficient	efficient	efficient	efficient	efficient	efficient	efficient	efficient	efficient
Campylobacter jejuni	I4 (Orange Oil)	Innovative	0.1	not efficient	not efficient	not efficient	not efficient	not efficient	not efficient	not efficient	not efficient	not efficient	not efficient
Campylobacter jejuni	I4 (Orange Oil)	Innovative	0.2	not efficient	not efficient	not efficient	not efficient	not efficient	not efficient	not efficient	not efficient	not efficient	not efficient
Campylobacter jejuni	I4 (Orange Oil)	Innovative	0.3	not efficient	not efficient	not efficient	not efficient	not efficient	not efficient	not efficient	not efficient	not efficient	not efficient
Campylobacter jejuni	I4 (Orange Oil)	Innovative	0.4	not efficient	not efficient	not efficient	not efficient	not efficient	not efficient	not efficient	not efficient	not efficient	not efficient
Campylobacter jejuni	I4 (Orange Oil)	Innovative	0.5	not efficient	not efficient	not efficient	not efficient	not efficient	not efficient	not efficient	not efficient	not efficient	not efficient
Campylobacter jejuni	I4 (Orange Oil)	Innovative	0.6	not efficient	not efficient	not efficient	not efficient	not efficient	not efficient	not efficient	not efficient	not efficient	not efficient
Campylobacter jejuni	I4 (Orange Oil)	Innovative	0.7	not efficient	not efficient	not efficient	not efficient	not efficient	not efficient	not efficient	not efficient	not efficient	not efficient
Campylobacter jejuni	I4 (Orange Oil)	Innovative	0.8	not efficient	not efficient	not efficient	not efficient	not efficient	not efficient	not efficient	not efficient	not efficient	not efficient
Campylobacter jejuni	I4 (Orange Oil)	Innovative	0.9	not efficient	not efficient	not efficient	not efficient	not efficient	not efficient	not efficient	not efficient	not efficient	not efficient
Campylobacter jejuni	I4 (Orange Oil)	Innovative	1	efficient	efficient	efficient	efficient	efficient	efficient	efficient	efficient	efficient	efficient	1 min / 1%
Campylobacter jejuni	I4 (Orange Oil)	Innovative	100	efficient	efficient	efficient	efficient	efficient	efficient	efficient	efficient	efficient	efficient
Campylobacter jejuni	I5 (Lactic Acid)	Innovative	0.1	not efficient	not efficient	not efficient	not efficient	not efficient	not efficient	not efficient	not efficient	not efficient	not efficient
Campylobacter jejuni	I5 (Lactic Acid)	Innovative	0.2	not efficient	not efficient	not efficient	not efficient	not efficient	not efficient	not efficient	not efficient	not efficient	not efficient
Campylobacter jejuni	I5 (Lactic Acid)	Innovative	0.3	not efficient	efficient	efficient	efficient	efficient	efficient	efficient	efficient	efficient	efficient	2 min / 0.3%
Campylobacter jejuni	I5 (Lactic Acid)	Innovative	0.4	efficient	efficient	efficient	efficient	efficient	efficient	efficient	efficient	efficient	efficient
Campylobacter jejuni	I5 (Lactic Acid)	Innovative	0.5	efficient	efficient	efficient	efficient	efficient	efficient	efficient	efficient	efficient	efficient
Campylobacter jejuni	I5 (Lactic Acid)	Innovative	0.6	efficient	efficient	efficient	efficient	efficient	efficient	efficient	efficient	efficient	efficient
Campylobacter jejuni	I5 (Lactic Acid)	Innovative	0.7	efficient	efficient	efficient	efficient	efficient	efficient	efficient	efficient	efficient	efficient
Campylobacter jejuni	I5 (Lactic Acid)	Innovative	0.8	efficient	efficient	efficient	efficient	efficient	efficient	efficient	efficient	efficient	efficient
Campylobacter jejuni	I5 (Lactic Acid)	Innovative	0.9	efficient	efficient	efficient	efficient	efficient	efficient	efficient	efficient	efficient	efficient
Campylobacter jejuni	I5 (Lactic Acid)	Innovative	1	efficient	efficient	efficient	efficient	efficient	efficient	efficient	efficient	efficient	efficient
Campylobacter jejuni	I5 (Lactic Acid)	Innovative	100	efficient	efficient	efficient	efficient	efficient	efficient	efficient	efficient	efficient	efficient
Escherichia coli APEC	T1 (Peracetic acid 15%)	Traditional	0.1	efficient	efficient	efficient	efficient	efficient	efficient	efficient	efficient	efficient	efficient	1 min / 0.1%
Escherichia coli APEC	T1 (Peracetic acid 15%)	Traditional	0.2	efficient	efficient	efficient	efficient	efficient	efficient	efficient	efficient	efficient	efficient
Escherichia coli APEC	T1 (Peracetic acid 15%)	Traditional	0.3	efficient	efficient	efficient	efficient	efficient	efficient	efficient	efficient	efficient	efficient
Escherichia coli APEC	T1 (Peracetic acid 15%)	Traditional	0.4	efficient	efficient	efficient	efficient	efficient	efficient	efficient	efficient	efficient	efficient
Escherichia coli APEC	T1 (Peracetic acid 15%)	Traditional	0.5	efficient	efficient	efficient	efficient	efficient	efficient	efficient	efficient	efficient	efficient
Escherichia coli APEC	T1 (Peracetic acid 15%)	Traditional	0.6	efficient	efficient	efficient	efficient	efficient	efficient	efficient	efficient	efficient	efficient
Escherichia coli APEC	T1 (Peracetic acid 15%)	Traditional	0.7	efficient	efficient	efficient	efficient	efficient	efficient	efficient	efficient	efficient	efficient
Escherichia coli APEC	T1 (Peracetic acid 15%)	Traditional	0.8	efficient	efficient	efficient	efficient	efficient	efficient	efficient	efficient	efficient	efficient
Escherichia coli APEC	T1 (Peracetic acid 15%)	Traditional	0.9	efficient	efficient	efficient	efficient	efficient	efficient	efficient	efficient	efficient	efficient
Escherichia coli APEC	T1 (Peracetic acid 15%)	Traditional	1	efficient	efficient	efficient	efficient	efficient	efficient	efficient	efficient	efficient	efficient
Escherichia coli APEC	T2 (Quatercap BDD 500/800 - Quaternary ammonia) 80%*	Traditional	0.1	efficient	efficient	efficient	efficient	efficient	efficient	efficient	efficient	efficient	efficient	1 min / 0.1%
Escherichia coli APEC	T2 (Quatercap BDD 500/800 - Quaternary ammonia) 80%*	Traditional	0.2	efficient	efficient	efficient	efficient	efficient	efficient	efficient	efficient	efficient	efficient
Escherichia coli APEC	T2 (Quatercap BDD 500/800 - Quaternary ammonia) 80%*	Traditional	0.3	efficient	efficient	efficient	efficient	efficient	efficient	efficient	efficient	efficient	efficient
Escherichia coli APEC	T2 (Quatercap BDD 500/800 - Quaternary ammonia) 80%*	Traditional	0.4	efficient	efficient	efficient	efficient	efficient	efficient	efficient	efficient	efficient	efficient
Escherichia coli APEC	T2 (Quatercap BDD 500/800 - Quaternary ammonia) 80%*	Traditional	0.5	efficient	efficient	efficient	efficient	efficient	efficient	efficient	efficient	efficient	efficient
Escherichia coli APEC	T2 (Quatercap BDD 500/800 - Quaternary ammonia) 80%*	Traditional	0.6	efficient	efficient	efficient	efficient	efficient	efficient	efficient	efficient	efficient	efficient
Escherichia coli APEC	T2 (Quatercap BDD 500/800 - Quaternary ammonia) 80%*	Traditional	0.7	efficient	efficient	efficient	efficient	efficient	efficient	efficient	efficient	efficient	efficient
Escherichia coli APEC	T2 (Quatercap BDD 500/800 - Quaternary ammonia) 80%*	Traditional	0.8	efficient	efficient	efficient	efficient	efficient	efficient	efficient	efficient	efficient	efficient
Escherichia coli APEC	T2 (Quatercap BDD 500/800 - Quaternary ammonia) 80%*	Traditional	0.9	efficient	efficient	efficient	efficient	efficient	efficient	efficient	efficient	efficient	efficient
Escherichia coli APEC	T2 (Quatercap BDD 500/800 - Quaternary ammonia) 80%*	Traditional	1	efficient	efficient	efficient	efficient	efficient	efficient	efficient	efficient	efficient	efficient
Escherichia coli APEC	T3 (Quatercap DBB 800/ARQMC 210 - Quaternary ammonia) 80%*	Traditional	0.1	not efficient	not efficient	not efficient	not efficient	not efficient	efficient	efficient	efficient	efficient	efficient	6 min / 0.1%
Escherichia coli APEC	T3 (Quatercap DBB 800/ARQMC 210 - Quaternary ammonia) 80%*	Traditional	0.2	efficient	efficient	efficient	efficient	efficient	efficient	efficient	efficient	efficient	efficient
Escherichia coli APEC	T3 (Quatercap DBB 800/ARQMC 210 - Quaternary ammonia) 80%*	Traditional	0.3	efficient	efficient	efficient	efficient	efficient	efficient	efficient	efficient	efficient	efficient
Escherichia coli APEC	T3 (Quatercap DBB 800/ARQMC 210 - Quaternary ammonia) 80%*	Traditional	0.4	efficient	efficient	efficient	efficient	efficient	efficient	efficient	efficient	efficient	efficient
Escherichia coli APEC	T3 (Quatercap DBB 800/ARQMC 210 - Quaternary ammonia) 80%*	Traditional	0.5	efficient	efficient	efficient	efficient	efficient	efficient	efficient	efficient	efficient	efficient
Escherichia coli APEC	T3 (Quatercap DBB 800/ARQMC 210 - Quaternary ammonia) 80%*	Traditional	0.6	efficient	efficient	efficient	efficient	efficient	efficient	efficient	efficient	efficient	efficient
Escherichia coli APEC	T3 (Quatercap DBB 800/ARQMC 210 - Quaternary ammonia) 80%*	Traditional	0.7	efficient	efficient	efficient	efficient	efficient	efficient	efficient	efficient	efficient	efficient
Escherichia coli APEC	T3 (Quatercap DBB 800/ARQMC 210 - Quaternary ammonia) 80%*	Traditional	0.8	efficient	efficient	efficient	efficient	efficient	efficient	efficient	efficient	efficient	efficient
Escherichia coli APEC	T3 (Quatercap DBB 800/ARQMC 210 - Quaternary ammonia) 80%*	Traditional	0.9	efficient	efficient	efficient	efficient	efficient	efficient	efficient	efficient	efficient	efficient
Escherichia coli APEC	T3 (Quatercap DBB 800/ARQMC 210 - Quaternary ammonia) 80%*	Traditional	1	efficient	efficient	efficient	efficient	efficient	efficient	efficient	efficient	efficient	efficient
Escherichia coli APEC	T4 (Vantocil - Biguanide) 20%	Traditional	0.1	efficient	efficient	efficient	efficient	efficient	efficient	efficient	efficient	efficient	efficient	1 min / 0.1%
Escherichia coli APEC	T4 (Vantocil - Biguanide) 20%	Traditional	0.2	efficient	efficient	efficient	efficient	efficient	efficient	efficient	efficient	efficient	efficient
Escherichia coli APEC	T4 (Vantocil - Biguanide) 20%	Traditional	0.3	efficient	efficient	efficient	efficient	efficient	efficient	efficient	efficient	efficient	efficient
Escherichia coli APEC	T4 (Vantocil - Biguanide) 20%	Traditional	0.4	efficient	efficient	efficient	efficient	efficient	efficient	efficient	efficient	efficient	efficient
Escherichia coli APEC	T4 (Vantocil - Biguanide) 20%	Traditional	0.5	efficient	efficient	efficient	efficient	efficient	efficient	efficient	efficient	efficient	efficient
Escherichia coli APEC	T4 (Vantocil - Biguanide) 20%	Traditional	0.6	efficient	efficient	efficient	efficient	efficient	efficient	efficient	efficient	efficient	efficient
Escherichia coli APEC	T4 (Vantocil - Biguanide) 20%	Traditional	0.7	efficient	efficient	efficient	efficient	efficient	efficient	efficient	efficient	efficient	efficient
Escherichia coli APEC	T4 (Vantocil - Biguanide) 20%	Traditional	0.8	efficient	efficient	efficient	efficient	efficient	efficient	efficient	efficient	efficient	efficient
Escherichia coli APEC	T4 (Vantocil - Biguanide) 20%	Traditional	0.9	efficient	efficient	efficient	efficient	efficient	efficient	efficient	efficient	efficient	efficient
Escherichia coli APEC	T4 (Vantocil - Biguanide) 20%	Traditional	1	efficient	efficient	efficient	efficient	efficient	efficient	efficient	efficient	efficient	efficient
Escherichia coli APEC	T5 (Digluconate Chlorhexidine 20%)	Traditional	0.15	efficient	efficient	efficient	efficient	efficient	efficient	efficient	efficient	efficient	efficient	1 min / 0.15%
Escherichia coli APEC	T5 (Digluconate Chlorhexidine 20%)	Traditional	0.3	efficient	efficient	efficient	efficient	efficient	efficient	efficient	efficient	efficient	efficient
Escherichia coli APEC	T5 (Digluconate Chlorhexidine 20%)	Traditional	0.45	efficient	efficient	efficient	efficient	efficient	efficient	efficient	efficient	efficient	efficient
Escherichia coli APEC	T5 (Digluconate Chlorhexidine 20%)	Traditional	0.6	efficient	efficient	efficient	efficient	efficient	efficient	efficient	efficient	efficient	efficient
Escherichia coli APEC	T5 (Digluconate Chlorhexidine 20%)	Traditional	0.75	efficient	efficient	efficient	efficient	efficient	efficient	efficient	efficient	efficient	efficient
Escherichia coli APEC	T5 (Digluconate Chlorhexidine 20%)	Traditional	0.9	efficient	efficient	efficient	efficient	efficient	efficient	efficient	efficient	efficient	efficient
Escherichia coli APEC	T5 (Digluconate Chlorhexidine 20%)	Traditional	1.05	efficient	efficient	efficient	efficient	efficient	efficient	efficient	efficient	efficient	efficient
Escherichia coli APEC	T5 (Digluconate Chlorhexidine 20%)	Traditional	1.2	efficient	efficient	efficient	efficient	efficient	efficient	efficient	efficient	efficient	efficient
Escherichia coli APEC	T5 (Digluconate Chlorhexidine 20%)	Traditional	1.35	efficient	efficient	efficient	efficient	efficient	efficient	efficient	efficient	efficient	efficient
Escherichia coli APEC	T5 (Digluconate Chlorhexidine 20%)	Traditional	1.5	efficient	efficient	efficient	efficient	efficient	efficient	efficient	efficient	efficient	efficient
Escherichia coli APEC	I1 (Olyo's Pines)	Innovative	0.7812	not efficient	not efficient	not efficient	not efficient	not efficient	not efficient	not efficient	not efficient	not efficient	not efficient
Escherichia coli APEC	I1 (Olyo's Pines)	Innovative	1.5625	not efficient	not efficient	not efficient	not efficient	not efficient	not efficient	not efficient	not efficient	not efficient	not efficient
Escherichia coli APEC	I1 (Olyo's Pines)	Innovative	3.125	not efficient	not efficient	not efficient	not efficient	not efficient	not efficient	not efficient	not efficient	not efficient	not efficient
Escherichia coli APEC	I1 (Olyo's Pines)	Innovative	6.25	not efficient	not efficient	not efficient	not efficient	not efficient	not efficient	not efficient	not efficient	not efficient	not efficient
Escherichia coli APEC	I1 (Olyo's Pines)	Innovative	12.5	not efficient	not efficient	not efficient	not efficient	not efficient	not efficient	not efficient	not efficient	not efficient	not efficient
Escherichia coli APEC	I1 (Olyo's Pines)	Innovative	25	not efficient	not efficient	not efficient	not efficient	not efficient	not efficient	not efficient	not efficient	not efficient	not efficient
Escherichia coli APEC	I1 (Olyo's Pines)	Innovative	50	not efficient	not efficient	not efficient	not efficient	not efficient	not efficient	not efficient	not efficient	not efficient	not efficient
Escherichia coli APEC	I1 (Olyo's Pines)	Innovative	100	efficient	efficient	efficient	efficient	efficient	efficient	efficient	efficient	efficient	efficient	1 min / 100%
Escherichia coli APEC	I2 (Neem Extract)	Innovative	0.7812	not efficient	not efficient	not efficient	not efficient	not efficient	not efficient	not efficient	not efficient	not efficient	not efficient
Escherichia coli APEC	I2 (Neem Extract)	Innovative	1.5625	not efficient	not efficient	not efficient	not efficient	not efficient	not efficient	not efficient	not efficient	not efficient	not efficient
Escherichia coli APEC	I2 (Neem Extract)	Innovative	3.125	not efficient	not efficient	not efficient	not efficient	not efficient	not efficient	not efficient	not efficient	not efficient	not efficient
Escherichia coli APEC	I2 (Neem Extract)	Innovative	6.25	not efficient	not efficient	not efficient	not efficient	not efficient	not efficient	not efficient	not efficient	not efficient	not efficient
Escherichia coli APEC	I2 (Neem Extract)	Innovative	12.5	not efficient	not efficient	not efficient	not efficient	not efficient	not efficient	not efficient	not efficient	not efficient	not efficient
Escherichia coli APEC	I2 (Neem Extract)	Innovative	25	efficient	efficient	efficient	efficient	efficient	efficient	efficient	efficient	efficient	efficient	1 min / 25%
Escherichia coli APEC	I2 (Neem Extract)	Innovative	50	efficient	efficient	efficient	efficient	efficient	efficient	efficient	efficient	efficient	efficient
Escherichia coli APEC	I2 (Neem Extract)	Innovative	100	efficient	efficient	efficient	efficient	efficient	efficient	efficient	efficient	efficient	efficient
Escherichia coli APEC	I3 (Tea Tree Oil)	Innovative	0.7812	efficient	efficient	efficient	efficient	efficient	efficient	efficient	efficient	efficient	efficient	1 min / 0.7812%
Escherichia coli APEC	I3 (Tea Tree Oil)	Innovative	1.5625	efficient	efficient	efficient	efficient	efficient	efficient	efficient	efficient	efficient	efficient
Escherichia coli APEC	I3 (Tea Tree Oil)	Innovative	3.125	efficient	efficient	efficient	efficient	efficient	efficient	efficient	efficient	efficient	efficient
Escherichia coli APEC	I3 (Tea Tree Oil)	Innovative	6.25	efficient	efficient	efficient	efficient	efficient	efficient	efficient	efficient	efficient	efficient
Escherichia coli APEC	I3 (Tea Tree Oil)	Innovative	12.5	efficient	efficient	efficient	efficient	efficient	efficient	efficient	efficient	efficient	efficient
Escherichia coli APEC	I3 (Tea Tree Oil)	Innovative	25	efficient	efficient	efficient	efficient	efficient	efficient	efficient	efficient	efficient	efficient
Escherichia coli APEC	I3 (Tea Tree Oil)	Innovative	50	efficient	efficient	efficient	efficient	efficient	efficient	efficient	efficient	efficient	efficient
Escherichia coli APEC	I3 (Tea Tree Oil)	Innovative	100	efficient	efficient	efficient	efficient	efficient	efficient	efficient	efficient	efficient	efficient
Escherichia coli APEC	I4 (Orange Oil)	Innovative	0.1	not efficient	not efficient	not efficient	not efficient	not efficient	not efficient	not efficient	not efficient	not efficient	not efficient
Escherichia coli APEC	I4 (Orange Oil)	Innovative	0.2	not efficient	not efficient	not efficient	not efficient	not efficient	not efficient	not efficient	not efficient	not efficient	not efficient
Escherichia coli APEC	I4 (Orange Oil)	Innovative	0.3	not efficient	not efficient	not efficient	not efficient	not efficient	not efficient	not efficient	not efficient	not efficient	not efficient
Escherichia coli APEC	I4 (Orange Oil)	Innovative	0.4	not efficient	not efficient	not efficient	not efficient	not efficient	not efficient	not efficient	not efficient	not efficient	not efficient
Escherichia coli APEC	I4 (Orange Oil)	Innovative	0.5	not efficient	not efficient	not efficient	not efficient	not efficient	not efficient	not efficient	not efficient	not efficient	not efficient
Escherichia coli APEC	I4 (Orange Oil)	Innovative	0.6	not efficient	not efficient	not efficient	not efficient	not efficient	not efficient	not efficient	not efficient	not efficient	not efficient
Escherichia coli APEC	I4 (Orange Oil)	Innovative	0.7	not efficient	not efficient	not efficient	not efficient	not efficient	not efficient	not efficient	not efficient	not efficient	not efficient
Escherichia coli APEC	I4 (Orange Oil)	Innovative	0.8	not efficient	not efficient	not efficient	not efficient	not efficient	not efficient	not efficient	not efficient	not efficient	not efficient
Escherichia coli APEC	I4 (Orange Oil)	Innovative	0.9	not efficient	not efficient	not efficient	not efficient	not efficient	not efficient	not efficient	not efficient	not efficient	not efficient
Escherichia coli APEC	I4 (Orange Oil)	Innovative	1	efficient	efficient	efficient	efficient	efficient	efficient	efficient	efficient	efficient	efficient	1 min / 1%
Escherichia coli APEC	I4 (Orange Oil)	Innovative	100	efficient	efficient	efficient	efficient	efficient	efficient	efficient	efficient	efficient	efficient
Escherichia coli APEC	I5 (Lactic Acid)	Innovative	0.1	not efficient	not efficient	not efficient	not efficient	not efficient	not efficient	not efficient	not efficient	not efficient	not efficient
Escherichia coli APEC	I5 (Lactic Acid)	Innovative	0.2	not efficient	not efficient	not efficient	not efficient	not efficient	not efficient	not efficient	not efficient	not efficient	not efficient
Escherichia coli APEC	I5 (Lactic Acid)	Innovative	0.3	not efficient	not efficient	not efficient	not efficient	not efficient	not efficient	not efficient	not efficient	not efficient	not efficient	1 min / 0.4%
Escherichia coli APEC	I5 (Lactic Acid)	Innovative	0.4	efficient	efficient	efficient	efficient	efficient	efficient	efficient	efficient	efficient	efficient
Escherichia coli APEC	I5 (Lactic Acid)	Innovative	0.5	efficient	efficient	efficient	efficient	efficient	efficient	efficient	efficient	efficient	efficient
Escherichia coli APEC	I5 (Lactic Acid)	Innovative	0.6	efficient	efficient	efficient	efficient	efficient	efficient	efficient	efficient	efficient	efficient
Escherichia coli APEC	I5 (Lactic Acid)	Innovative	0.7	efficient	efficient	efficient	efficient	efficient	efficient	efficient	efficient	efficient	efficient
Escherichia coli APEC	I5 (Lactic Acid)	Innovative	0.8	efficient	efficient	efficient	efficient	efficient	efficient	efficient	efficient	efficient	efficient
Escherichia coli APEC	I5 (Lactic Acid)	Innovative	0.9	efficient	efficient	efficient	efficient	efficient	efficient	efficient	efficient	efficient	efficient
Escherichia coli APEC	I5 (Lactic Acid)	Innovative	1	efficient	efficient	efficient	efficient	efficient	efficient	efficient	efficient	efficient	efficient
Escherichia coli APEC	I5 (Lactic Acid)	Innovative	100	efficient	efficient	efficient	efficient	efficient	efficient	efficient	efficient	efficient	efficient
Salmonella Choleraesius	T1 (Peracetic acid 15%)	Traditional	0.1	efficient	efficient	efficient	efficient	efficient	efficient	efficient	efficient	efficient	efficient	1 min / 0.1%
Salmonella Choleraesius	T1 (Peracetic acid 15%)	Traditional	0.2	efficient	efficient	efficient	efficient	efficient	efficient	efficient	efficient	efficient	efficient
Salmonella Choleraesius	T1 (Peracetic acid 15%)	Traditional	0.3	efficient	efficient	efficient	efficient	efficient	efficient	efficient	efficient	efficient	efficient
Salmonella Choleraesius	T1 (Peracetic acid 15%)	Traditional	0.4	efficient	efficient	efficient	efficient	efficient	efficient	efficient	efficient	efficient	efficient
Salmonella Choleraesius	T1 (Peracetic acid 15%)	Traditional	0.5	efficient	efficient	efficient	efficient	efficient	efficient	efficient	efficient	efficient	efficient
Salmonella Choleraesius	T1 (Peracetic acid 15%)	Traditional	0.6	efficient	efficient	efficient	efficient	efficient	efficient	efficient	efficient	efficient	efficient
Salmonella Choleraesius	T1 (Peracetic acid 15%)	Traditional	0.7	efficient	efficient	efficient	efficient	efficient	efficient	efficient	efficient	efficient	efficient
Salmonella Choleraesius	T1 (Peracetic acid 15%)	Traditional	0.8	efficient	efficient	efficient	efficient	efficient	efficient	efficient	efficient	efficient	efficient
Salmonella Choleraesius	T1 (Peracetic acid 15%)	Traditional	0.9	efficient	efficient	efficient	efficient	efficient	efficient	efficient	efficient	efficient	efficient
Salmonella Choleraesius	T1 (Peracetic acid 15%)	Traditional	1	efficient	efficient	efficient	efficient	efficient	efficient	efficient	efficient	efficient	efficient
Salmonella Choleraesius	T2 (Quatercap BDD 500/800 - Quaternary ammonia) 80%*	Traditional	0.1	efficient	efficient	efficient	efficient	efficient	efficient	efficient	efficient	efficient	efficient	1 min / 0.1%
Salmonella Choleraesius	T2 (Quatercap BDD 500/800 - Quaternary ammonia) 80%*	Traditional	0.2	efficient	efficient	efficient	efficient	efficient	efficient	efficient	efficient	efficient	efficient
Salmonella Choleraesius	T2 (Quatercap BDD 500/800 - Quaternary ammonia) 80%*	Traditional	0.3	efficient	efficient	efficient	efficient	efficient	efficient	efficient	efficient	efficient	efficient
Salmonella Choleraesius	T2 (Quatercap BDD 500/800 - Quaternary ammonia) 80%*	Traditional	0.4	efficient	efficient	efficient	efficient	efficient	efficient	efficient	efficient	efficient	efficient
Salmonella Choleraesius	T2 (Quatercap BDD 500/800 - Quaternary ammonia) 80%*	Traditional	0.5	efficient	efficient	efficient	efficient	efficient	efficient	efficient	efficient	efficient	efficient
Salmonella Choleraesius	T2 (Quatercap BDD 500/800 - Quaternary ammonia) 80%*	Traditional	0.6	efficient	efficient	efficient	efficient	efficient	efficient	efficient	efficient	efficient	efficient
Salmonella Choleraesius	T2 (Quatercap BDD 500/800 - Quaternary ammonia) 80%*	Traditional	0.7	efficient	efficient	efficient	efficient	efficient	efficient	efficient	efficient	efficient	efficient
Salmonella Choleraesius	T2 (Quatercap BDD 500/800 - Quaternary ammonia) 80%*	Traditional	0.8	efficient	efficient	efficient	efficient	efficient	efficient	efficient	efficient	efficient	efficient
Salmonella Choleraesius	T2 (Quatercap BDD 500/800 - Quaternary ammonia) 80%*	Traditional	0.9	efficient	efficient	efficient	efficient	efficient	efficient	efficient	efficient	efficient	efficient
Salmonella Choleraesius	T2 (Quatercap BDD 500/800 - Quaternary ammonia) 80%*	Traditional	1	efficient	efficient	efficient	efficient	efficient	efficient	efficient	efficient	efficient	efficient
Salmonella Choleraesius	T3 (Quatercap DBB 800/ARQMC 210 - Quaternary ammonia) 80%*	Traditional	0.1	efficient	efficient	efficient	efficient	efficient	efficient	efficient	efficient	efficient	efficient	1 min / 0.1%
Salmonella Choleraesius	T3 (Quatercap DBB 800/ARQMC 210 - Quaternary ammonia) 80%*	Traditional	0.2	efficient	efficient	efficient	efficient	efficient	efficient	efficient	efficient	efficient	efficient
Salmonella Choleraesius	T3 (Quatercap DBB 800/ARQMC 210 - Quaternary ammonia) 80%*	Traditional	0.3	efficient	efficient	efficient	efficient	efficient	efficient	efficient	efficient	efficient	efficient
Salmonella Choleraesius	T3 (Quatercap DBB 800/ARQMC 210 - Quaternary ammonia) 80%*	Traditional	0.4	efficient	efficient	efficient	efficient	efficient	efficient	efficient	efficient	efficient	efficient
Salmonella Choleraesius	T3 (Quatercap DBB 800/ARQMC 210 - Quaternary ammonia) 80%*	Traditional	0.5	efficient	efficient	efficient	efficient	efficient	efficient	efficient	efficient	efficient	efficient
Salmonella Choleraesius	T3 (Quatercap DBB 800/ARQMC 210 - Quaternary ammonia) 80%*	Traditional	0.6	efficient	efficient	efficient	efficient	efficient	efficient	efficient	efficient	efficient	efficient
Salmonella Choleraesius	T3 (Quatercap DBB 800/ARQMC 210 - Quaternary ammonia) 80%*	Traditional	0.7	efficient	efficient	efficient	efficient	efficient	efficient	efficient	efficient	efficient	efficient
Salmonella Choleraesius	T3 (Quatercap DBB 800/ARQMC 210 - Quaternary ammonia) 80%*	Traditional	0.8	efficient	efficient	efficient	efficient	efficient	efficient	efficient	efficient	efficient	efficient
Salmonella Choleraesius	T3 (Quatercap DBB 800/ARQMC 210 - Quaternary ammonia) 80%*	Traditional	0.9	efficient	efficient	efficient	efficient	efficient	efficient	efficient	efficient	efficient	efficient
Salmonella Choleraesius	T3 (Quatercap DBB 800/ARQMC 210 - Quaternary ammonia) 80%*	Traditional	1	efficient	efficient	efficient	efficient	efficient	efficient	efficient	efficient	efficient	efficient
Salmonella Choleraesius	T4 (Vantocil - Biguanide) 20%	Traditional	0.1	efficient	efficient	efficient	efficient	efficient	efficient	efficient	efficient	efficient	efficient	1 min / 0.1%
Salmonella Choleraesius	T4 (Vantocil - Biguanide) 20%	Traditional	0.2	efficient	efficient	efficient	efficient	efficient	efficient	efficient	efficient	efficient	efficient
Salmonella Choleraesius	T4 (Vantocil - Biguanide) 20%	Traditional	0.3	efficient	efficient	efficient	efficient	efficient	efficient	efficient	efficient	efficient	efficient
Salmonella Choleraesius	T4 (Vantocil - Biguanide) 20%	Traditional	0.4	efficient	efficient	efficient	efficient	efficient	efficient	efficient	efficient	efficient	efficient
Salmonella Choleraesius	T4 (Vantocil - Biguanide) 20%	Traditional	0.5	efficient	efficient	efficient	efficient	efficient	efficient	efficient	efficient	efficient	efficient
Salmonella Choleraesius	T4 (Vantocil - Biguanide) 20%	Traditional	0.6	efficient	efficient	efficient	efficient	efficient	efficient	efficient	efficient	efficient	efficient
Salmonella Choleraesius	T4 (Vantocil - Biguanide) 20%	Traditional	0.7	efficient	efficient	efficient	efficient	efficient	efficient	efficient	efficient	efficient	efficient
Salmonella Choleraesius	T4 (Vantocil - Biguanide) 20%	Traditional	0.8	efficient	efficient	efficient	efficient	efficient	efficient	efficient	efficient	efficient	efficient
Salmonella Choleraesius	T4 (Vantocil - Biguanide) 20%	Traditional	0.9	efficient	efficient	efficient	efficient	efficient	efficient	efficient	efficient	efficient	efficient
Salmonella Choleraesius	T4 (Vantocil - Biguanide) 20%	Traditional	1	efficient	efficient	efficient	efficient	efficient	efficient	efficient	efficient	efficient	efficient
Salmonella Choleraesius	T5 (Digluconate Chlorhexidine 20%)	Traditional	0.15	efficient	efficient	efficient	efficient	efficient	efficient	efficient	efficient	efficient	efficient	1 min / 0.15%
Salmonella Choleraesius	T5 (Digluconate Chlorhexidine 20%)	Traditional	0.3	efficient	efficient	efficient	efficient	efficient	efficient	efficient	efficient	efficient	efficient
Salmonella Choleraesius	T5 (Digluconate Chlorhexidine 20%)	Traditional	0.45	efficient	efficient	efficient	efficient	efficient	efficient	efficient	efficient	efficient	efficient
Salmonella Choleraesius	T5 (Digluconate Chlorhexidine 20%)	Traditional	0.6	efficient	efficient	efficient	efficient	efficient	efficient	efficient	efficient	efficient	efficient
Salmonella Choleraesius	T5 (Digluconate Chlorhexidine 20%)	Traditional	0.75	efficient	efficient	efficient	efficient	efficient	efficient	efficient	efficient	efficient	efficient
Salmonella Choleraesius	T5 (Digluconate Chlorhexidine 20%)	Traditional	0.9	efficient	efficient	efficient	efficient	efficient	efficient	efficient	efficient	efficient	efficient
Salmonella Choleraesius	T5 (Digluconate Chlorhexidine 20%)	Traditional	1.05	efficient	efficient	efficient	efficient	efficient	efficient	efficient	efficient	efficient	efficient
Salmonella Choleraesius	T5 (Digluconate Chlorhexidine 20%)	Traditional	1.2	efficient	efficient	efficient	efficient	efficient	efficient	efficient	efficient	efficient	efficient
Salmonella Choleraesius	T5 (Digluconate Chlorhexidine 20%)	Traditional	1.35	efficient	efficient	efficient	efficient	efficient	efficient	efficient	efficient	efficient	efficient
Salmonella Choleraesius	T5 (Digluconate Chlorhexidine 20%)	Traditional	1.5	efficient	efficient	efficient	efficient	efficient	efficient	efficient	efficient	efficient	efficient
Salmonella Choleraesius	I1 (Olyo's Pines)	Innovative	0.7812	not efficient	not efficient	not efficient	not efficient	not efficient	not efficient	not efficient	not efficient	not efficient	not efficient
Salmonella Choleraesius	I1 (Olyo's Pines)	Innovative	1.5625	not efficient	not efficient	not efficient	not efficient	not efficient	not efficient	not efficient	not efficient	not efficient	not efficient
Salmonella Choleraesius	I1 (Olyo's Pines)	Innovative	3.125	not efficient	not efficient	not efficient	not efficient	not efficient	not efficient	not efficient	not efficient	not efficient	not efficient
Salmonella Choleraesius	I1 (Olyo's Pines)	Innovative	6.25	not efficient	not efficient	not efficient	not efficient	not efficient	not efficient	not efficient	not efficient	not efficient	not efficient
Salmonella Choleraesius	I1 (Olyo's Pines)	Innovative	12.5	not efficient	not efficient	not efficient	not efficient	not efficient	not efficient	not efficient	not efficient	not efficient	not efficient
Salmonella Choleraesius	I1 (Olyo's Pines)	Innovative	25	not efficient	not efficient	not efficient	not efficient	not efficient	not efficient	not efficient	not efficient	not efficient	not efficient
Salmonella Choleraesius	I1 (Olyo's Pines)	Innovative	50	not efficient	not efficient	not efficient	not efficient	not efficient	not efficient	not efficient	not efficient	not efficient	not efficient
Salmonella Choleraesius	I1 (Olyo's Pines)	Innovative	100	efficient	efficient	efficient	efficient	efficient	efficient	efficient	efficient	efficient	efficient	1 min / 100%
Salmonella Choleraesius	I2 (Neem Extract)	Innovative	0.7812	not efficient	not efficient	not efficient	not efficient	not efficient	not efficient	not efficient	not efficient	not efficient	not efficient
Salmonella Choleraesius	I2 (Neem Extract)	Innovative	1.5625	not efficient	not efficient	not efficient	not efficient	not efficient	not efficient	not efficient	not efficient	not efficient	not efficient
Salmonella Choleraesius	I2 (Neem Extract)	Innovative	3.125	not efficient	not efficient	not efficient	not efficient	not efficient	not efficient	not efficient	not efficient	not efficient	not efficient
Salmonella Choleraesius	I2 (Neem Extract)	Innovative	6.25	not efficient	not efficient	not efficient	not efficient	not efficient	not efficient	not efficient	not efficient	not efficient	not efficient
Salmonella Choleraesius	I2 (Neem Extract)	Innovative	12.5	not efficient	not efficient	not efficient	not efficient	not efficient	not efficient	not efficient	not efficient	not efficient	not efficient
Salmonella Choleraesius	I2 (Neem Extract)	Innovative	25	efficient	efficient	efficient	efficient	efficient	efficient	efficient	efficient	efficient	efficient	1 min / 25%
Salmonella Choleraesius	I2 (Neem Extract)	Innovative	50	efficient	efficient	efficient	efficient	efficient	efficient	efficient	efficient	efficient	efficient
Salmonella Choleraesius	I2 (Neem Extract)	Innovative	100	efficient	efficient	efficient	efficient	efficient	efficient	efficient	efficient	efficient	efficient
Salmonella Choleraesius	I3 (Tea Tree Oil)	Innovative	0.7812	efficient	efficient	efficient	efficient	efficient	efficient	efficient	efficient	efficient	efficient	1 min / 0.7812%
Salmonella Choleraesius	I3 (Tea Tree Oil)	Innovative	1.5625	efficient	efficient	efficient	efficient	efficient	efficient	efficient	efficient	efficient	efficient
Salmonella Choleraesius	I3 (Tea Tree Oil)	Innovative	3.125	efficient	efficient	efficient	efficient	efficient	efficient	efficient	efficient	efficient	efficient
Salmonella Choleraesius	I3 (Tea Tree Oil)	Innovative	6.25	efficient	efficient	efficient	efficient	efficient	efficient	efficient	efficient	efficient	efficient
Salmonella Choleraesius	I3 (Tea Tree Oil)	Innovative	12.5	efficient	efficient	efficient	efficient	efficient	efficient	efficient	efficient	efficient	efficient
Salmonella Choleraesius	I3 (Tea Tree Oil)	Innovative	25	efficient	efficient	efficient	efficient	efficient	efficient	efficient	efficient	efficient	efficient
Salmonella Choleraesius	I3 (Tea Tree Oil)	Innovative	50	efficient	efficient	efficient	efficient	efficient	efficient	efficient	efficient	efficient	efficient
Salmonella Choleraesius	I3 (Tea Tree Oil)	Innovative	100	efficient	efficient	efficient	efficient	efficient	efficient	efficient	efficient	efficient	efficient
Salmonella Choleraesius	I4 (Orange Oil)	Innovative	0.1	not efficient	not efficient	not efficient	not efficient	not efficient	not efficient	not efficient	not efficient	not efficient	not efficient
Salmonella Choleraesius	I4 (Orange Oil)	Innovative	0.2	not efficient	not efficient	not efficient	not efficient	not efficient	not efficient	not efficient	not efficient	not efficient	not efficient
Salmonella Choleraesius	I4 (Orange Oil)	Innovative	0.3	not efficient	not efficient	not efficient	not efficient	not efficient	not efficient	not efficient	not efficient	not efficient	not efficient
Salmonella Choleraesius	I4 (Orange Oil)	Innovative	0.4	not efficient	not efficient	not efficient	not efficient	not efficient	not efficient	not efficient	not efficient	not efficient	not efficient
Salmonella Choleraesius	I4 (Orange Oil)	Innovative	0.5	not efficient	not efficient	not efficient	not efficient	not efficient	not efficient	not efficient	not efficient	not efficient	not efficient
Salmonella Choleraesius	I4 (Orange Oil)	Innovative	0.6	not efficient	not efficient	not efficient	not efficient	not efficient	not efficient	not efficient	not efficient	not efficient	not efficient
Salmonella Choleraesius	I4 (Orange Oil)	Innovative	0.7	not efficient	not efficient	not efficient	not efficient	not efficient	not efficient	not efficient	not efficient	not efficient	not efficient
Salmonella Choleraesius	I4 (Orange Oil)	Innovative	0.8	not efficient	not efficient	not efficient	not efficient	not efficient	not efficient	not efficient	not efficient	not efficient	not efficient
Salmonella Choleraesius	I4 (Orange Oil)	Innovative	0.9	not efficient	not efficient	not efficient	not efficient	not efficient	not efficient	not efficient	not efficient	not efficient	not efficient
Salmonella Choleraesius	I4 (Orange Oil)	Innovative	1	not efficient	not efficient	not efficient	not efficient	not efficient	not efficient	not efficient	not efficient	not efficient	not efficient
Salmonella Choleraesius	I4 (Orange Oil)	Innovative	100	not efficient	not efficient	not efficient	not efficient	not efficient	not efficient	not efficient	not efficient	not efficient	not efficient
Salmonella Choleraesius	I5 (Lactic Acid)	Innovative	0.1	not efficient	not efficient	not efficient	not efficient	not efficient	not efficient	not efficient	not efficient	not efficient	not efficient
Salmonella Choleraesius	I5 (Lactic Acid)	Innovative	0.2	not efficient	not efficient	not efficient	not efficient	not efficient	not efficient	not efficient	not efficient	not efficient	not efficient
Salmonella Choleraesius	I5 (Lactic Acid)	Innovative	0.3	not efficient	efficient	efficient	efficient	efficient	efficient	efficient	efficient	efficient	efficient	2 min / 0.3%
Salmonella Choleraesius	I5 (Lactic Acid)	Innovative	0.4	efficient	efficient	efficient	efficient	efficient	efficient	efficient	efficient	efficient	efficient
Salmonella Choleraesius	I5 (Lactic Acid)	Innovative	0.5	efficient	efficient	efficient	efficient	efficient	efficient	efficient	efficient	efficient	efficient
Salmonella Choleraesius	I5 (Lactic Acid)	Innovative	0.6	efficient	efficient	efficient	efficient	efficient	efficient	efficient	efficient	efficient	efficient
Salmonella Choleraesius	I5 (Lactic Acid)	Innovative	0.7	efficient	efficient	efficient	efficient	efficient	efficient	efficient	efficient	efficient	efficient
Salmonella Choleraesius	I5 (Lactic Acid)	Innovative	0.8	efficient	efficient	efficient	efficient	efficient	efficient	efficient	efficient	efficient	efficient
Salmonella Choleraesius	I5 (Lactic Acid)	Innovative	0.9	efficient	efficient	efficient	efficient	efficient	efficient	efficient	efficient	efficient	efficient
Salmonella Choleraesius	I5 (Lactic Acid)	Innovative	1	efficient	efficient	efficient	efficient	efficient	efficient	efficient	efficient	efficient	efficient
Salmonella Choleraesius	I5 (Lactic Acid)	Innovative	100	efficient	efficient	efficient	efficient	efficient	efficient	efficient	efficient	efficient	efficient
Salmonella Typhimurium	T1 (Peracetic acid 15%)	Traditional	0.1	efficient	efficient	efficient	efficient	efficient	efficient	efficient	efficient	efficient	efficient	1 min / 0.1%
Salmonella Typhimurium	T1 (Peracetic acid 15%)	Traditional	0.2	efficient	efficient	efficient	efficient	efficient	efficient	efficient	efficient	efficient	efficient
Salmonella Typhimurium	T1 (Peracetic acid 15%)	Traditional	0.3	efficient	efficient	efficient	efficient	efficient	efficient	efficient	efficient	efficient	efficient
Salmonella Typhimurium	T1 (Peracetic acid 15%)	Traditional	0.4	efficient	efficient	efficient	efficient	efficient	efficient	efficient	efficient	efficient	efficient
Salmonella Typhimurium	T1 (Peracetic acid 15%)	Traditional	0.5	efficient	efficient	efficient	efficient	efficient	efficient	efficient	efficient	efficient	efficient
Salmonella Typhimurium	T1 (Peracetic acid 15%)	Traditional	0.6	efficient	efficient	efficient	efficient	efficient	efficient	efficient	efficient	efficient	efficient
Salmonella Typhimurium	T1 (Peracetic acid 15%)	Traditional	0.7	efficient	efficient	efficient	efficient	efficient	efficient	efficient	efficient	efficient	efficient
Salmonella Typhimurium	T1 (Peracetic acid 15%)	Traditional	0.8	efficient	efficient	efficient	efficient	efficient	efficient	efficient	efficient	efficient	efficient
Salmonella Typhimurium	T1 (Peracetic acid 15%)	Traditional	0.9	efficient	efficient	efficient	efficient	efficient	efficient	efficient	efficient	efficient	efficient
Salmonella Typhimurium	T1 (Peracetic acid 15%)	Traditional	1	efficient	efficient	efficient	efficient	efficient	efficient	efficient	efficient	efficient	efficient
Salmonella Typhimurium	T2 (Quatercap BDD 500/800 - Quaternary ammonia) 80%*	Traditional	0.1	not efficient	not efficient	not efficient	not efficient	not efficient	not efficient	not efficient	not efficient	not efficient	not efficient
Salmonella Typhimurium	T2 (Quatercap BDD 500/800 - Quaternary ammonia) 80%*	Traditional	0.2	efficient	efficient	efficient	efficient	efficient	efficient	efficient	efficient	efficient	efficient	1 min / 0.2%
Salmonella Typhimurium	T2 (Quatercap BDD 500/800 - Quaternary ammonia) 80%*	Traditional	0.3	efficient	efficient	efficient	efficient	efficient	efficient	efficient	efficient	efficient	efficient
Salmonella Typhimurium	T2 (Quatercap BDD 500/800 - Quaternary ammonia) 80%*	Traditional	0.4	efficient	efficient	efficient	efficient	efficient	efficient	efficient	efficient	efficient	efficient
Salmonella Typhimurium	T2 (Quatercap BDD 500/800 - Quaternary ammonia) 80%*	Traditional	0.5	efficient	efficient	efficient	efficient	efficient	efficient	efficient	efficient	efficient	efficient
Salmonella Typhimurium	T2 (Quatercap BDD 500/800 - Quaternary ammonia) 80%*	Traditional	0.6	efficient	efficient	efficient	efficient	efficient	efficient	efficient	efficient	efficient	efficient
Salmonella Typhimurium	T2 (Quatercap BDD 500/800 - Quaternary ammonia) 80%*	Traditional	0.7	efficient	efficient	efficient	efficient	efficient	efficient	efficient	efficient	efficient	efficient
Salmonella Typhimurium	T2 (Quatercap BDD 500/800 - Quaternary ammonia) 80%*	Traditional	0.8	efficient	efficient	efficient	efficient	efficient	efficient	efficient	efficient	efficient	efficient
Salmonella Typhimurium	T2 (Quatercap BDD 500/800 - Quaternary ammonia) 80%*	Traditional	0.9	efficient	efficient	efficient	efficient	efficient	efficient	efficient	efficient	efficient	efficient
Salmonella Typhimurium	T2 (Quatercap BDD 500/800 - Quaternary ammonia) 80%*	Traditional	1	efficient	efficient	efficient	efficient	efficient	efficient	efficient	efficient	efficient	efficient
Salmonella Typhimurium	T3 (Quatercap DBB 800/ARQMC 210 - Quaternary ammonia) 80%*	Traditional	0.1	efficient	efficient	efficient	efficient	efficient	efficient	efficient	efficient	efficient	efficient	1 min / 0.1%
Salmonella Typhimurium	T3 (Quatercap DBB 800/ARQMC 210 - Quaternary ammonia) 80%*	Traditional	0.2	efficient	efficient	efficient	efficient	efficient	efficient	efficient	efficient	efficient	efficient
Salmonella Typhimurium	T3 (Quatercap DBB 800/ARQMC 210 - Quaternary ammonia) 80%*	Traditional	0.3	efficient	efficient	efficient	efficient	efficient	efficient	efficient	efficient	efficient	efficient
Salmonella Typhimurium	T3 (Quatercap DBB 800/ARQMC 210 - Quaternary ammonia) 80%*	Traditional	0.4	efficient	efficient	efficient	efficient	efficient	efficient	efficient	efficient	efficient	efficient
Salmonella Typhimurium	T3 (Quatercap DBB 800/ARQMC 210 - Quaternary ammonia) 80%*	Traditional	0.5	efficient	efficient	efficient	efficient	efficient	efficient	efficient	efficient	efficient	efficient
Salmonella Typhimurium	T3 (Quatercap DBB 800/ARQMC 210 - Quaternary ammonia) 80%*	Traditional	0.6	efficient	efficient	efficient	efficient	efficient	efficient	efficient	efficient	efficient	efficient
Salmonella Typhimurium	T3 (Quatercap DBB 800/ARQMC 210 - Quaternary ammonia) 80%*	Traditional	0.7	efficient	efficient	efficient	efficient	efficient	efficient	efficient	efficient	efficient	efficient
Salmonella Typhimurium	T3 (Quatercap DBB 800/ARQMC 210 - Quaternary ammonia) 80%*	Traditional	0.8	efficient	efficient	efficient	efficient	efficient	efficient	efficient	efficient	efficient	efficient
Salmonella Typhimurium	T3 (Quatercap DBB 800/ARQMC 210 - Quaternary ammonia) 80%*	Traditional	0.9	efficient	efficient	efficient	efficient	efficient	efficient	efficient	efficient	efficient	efficient
Salmonella Typhimurium	T3 (Quatercap DBB 800/ARQMC 210 - Quaternary ammonia) 80%*	Traditional	1	efficient	efficient	efficient	efficient	efficient	efficient	efficient	efficient	efficient	efficient
Salmonella Typhimurium	T4 (Vantocil - Biguanide) 20%	Traditional	0.1	efficient	efficient	efficient	efficient	efficient	efficient	efficient	efficient	efficient	efficient	1 min / 0.1%
Salmonella Typhimurium	T4 (Vantocil - Biguanide) 20%	Traditional	0.2	efficient	efficient	efficient	efficient	efficient	efficient	efficient	efficient	efficient	efficient
Salmonella Typhimurium	T4 (Vantocil - Biguanide) 20%	Traditional	0.3	efficient	efficient	efficient	efficient	efficient	efficient	efficient	efficient	efficient	efficient
Salmonella Typhimurium	T4 (Vantocil - Biguanide) 20%	Traditional	0.4	efficient	efficient	efficient	efficient	efficient	efficient	efficient	efficient	efficient	efficient
Salmonella Typhimurium	T4 (Vantocil - Biguanide) 20%	Traditional	0.5	efficient	efficient	efficient	efficient	efficient	efficient	efficient	efficient	efficient	efficient
Salmonella Typhimurium	T4 (Vantocil - Biguanide) 20%	Traditional	0.6	efficient	efficient	efficient	efficient	efficient	efficient	efficient	efficient	efficient	efficient
Salmonella Typhimurium	T4 (Vantocil - Biguanide) 20%	Traditional	0.7	efficient	efficient	efficient	efficient	efficient	efficient	efficient	efficient	efficient	efficient
Salmonella Typhimurium	T4 (Vantocil - Biguanide) 20%	Traditional	0.8	efficient	efficient	efficient	efficient	efficient	efficient	efficient	efficient	efficient	efficient
Salmonella Typhimurium	T4 (Vantocil - Biguanide) 20%	Traditional	0.9	efficient	efficient	efficient	efficient	efficient	efficient	efficient	efficient	efficient	efficient
Salmonella Typhimurium	T4 (Vantocil - Biguanide) 20%	Traditional	1	efficient	efficient	efficient	efficient	efficient	efficient	efficient	efficient	efficient	efficient
Salmonella Typhimurium	T5 (Digluconate Chlorhexidine 20%)	Traditional	0.15	efficient	efficient	efficient	efficient	efficient	efficient	efficient	efficient	efficient	efficient	1 min / 0.15%
Salmonella Typhimurium	T5 (Digluconate Chlorhexidine 20%)	Traditional	0.3	efficient	efficient	efficient	efficient	efficient	efficient	efficient	efficient	efficient	efficient
Salmonella Typhimurium	T5 (Digluconate Chlorhexidine 20%)	Traditional	0.45	efficient	efficient	efficient	efficient	efficient	efficient	efficient	efficient	efficient	efficient
Salmonella Typhimurium	T5 (Digluconate Chlorhexidine 20%)	Traditional	0.6	efficient	efficient	efficient	efficient	efficient	efficient	efficient	efficient	efficient	efficient
Salmonella Typhimurium	T5 (Digluconate Chlorhexidine 20%)	Traditional	0.75	efficient	efficient	efficient	efficient	efficient	efficient	efficient	efficient	efficient	efficient
Salmonella Typhimurium	T5 (Digluconate Chlorhexidine 20%)	Traditional	0.9	efficient	efficient	efficient	efficient	efficient	efficient	efficient	efficient	efficient	efficient
Salmonella Typhimurium	T5 (Digluconate Chlorhexidine 20%)	Traditional	1.05	efficient	efficient	efficient	efficient	efficient	efficient	efficient	efficient	efficient	efficient
Salmonella Typhimurium	T5 (Digluconate Chlorhexidine 20%)	Traditional	1.2	efficient	efficient	efficient	efficient	efficient	efficient	efficient	efficient	efficient	efficient
Salmonella Typhimurium	T5 (Digluconate Chlorhexidine 20%)	Traditional	1.35	efficient	efficient	efficient	efficient	efficient	efficient	efficient	efficient	efficient	efficient
Salmonella Typhimurium	T5 (Digluconate Chlorhexidine 20%)	Traditional	1.5	efficient	efficient	efficient	efficient	efficient	efficient	efficient	efficient	efficient	efficient
Salmonella Typhimurium	I1 (Olyo's Pines)	Innovative	0.7812	not efficient	not efficient	not efficient	not efficient	not efficient	not efficient	not efficient	not efficient	not efficient	not efficient
Salmonella Typhimurium	I1 (Olyo's Pines)	Innovative	1.5625	not efficient	not efficient	not efficient	not efficient	not efficient	not efficient	not efficient	not efficient	not efficient	not efficient
Salmonella Typhimurium	I1 (Olyo's Pines)	Innovative	3.125	not efficient	not efficient	not efficient	not efficient	not efficient	not efficient	not efficient	not efficient	not efficient	not efficient
Salmonella Typhimurium	I1 (Olyo's Pines)	Innovative	6.25	not efficient	not efficient	not efficient	not efficient	not efficient	not efficient	not efficient	not efficient	not efficient	not efficient
Salmonella Typhimurium	I1 (Olyo's Pines)	Innovative	12.5	not efficient	not efficient	not efficient	not efficient	not efficient	not efficient	not efficient	not efficient	not efficient	not efficient
Salmonella Typhimurium	I1 (Olyo's Pines)	Innovative	25	not efficient	not efficient	not efficient	not efficient	not efficient	not efficient	not efficient	not efficient	not efficient	not efficient
Salmonella Typhimurium	I1 (Olyo's Pines)	Innovative	50	not efficient	not efficient	not efficient	not efficient	not efficient	not efficient	not efficient	not efficient	not efficient	not efficient
Salmonella Typhimurium	I1 (Olyo's Pines)	Innovative	100	efficient	efficient	efficient	efficient	efficient	efficient	efficient	efficient	efficient	efficient	1 min / 100%
Salmonella Typhimurium	I2 (Neem Extract)	Innovative	0.7812	not efficient	not efficient	not efficient	not efficient	not efficient	not efficient	not efficient	not efficient	not efficient	not efficient
Salmonella Typhimurium	I2 (Neem Extract)	Innovative	1.5625	not efficient	not efficient	not efficient	not efficient	not efficient	not efficient	not efficient	not efficient	not efficient	not efficient
Salmonella Typhimurium	I2 (Neem Extract)	Innovative	3.125	not efficient	not efficient	not efficient	not efficient	not efficient	not efficient	not efficient	not efficient	not efficient	not efficient
Salmonella Typhimurium	I2 (Neem Extract)	Innovative	6.25	not efficient	not efficient	not efficient	not efficient	not efficient	not efficient	not efficient	not efficient	not efficient	not efficient
Salmonella Typhimurium	I2 (Neem Extract)	Innovative	12.5	not efficient	not efficient	not efficient	not efficient	not efficient	not efficient	not efficient	not efficient	not efficient	not efficient
Salmonella Typhimurium	I2 (Neem Extract)	Innovative	25	efficient	efficient	efficient	efficient	efficient	efficient	efficient	efficient	efficient	efficient	1 min / 25%
Salmonella Typhimurium	I2 (Neem Extract)	Innovative	50	efficient	efficient	efficient	efficient	efficient	efficient	efficient	efficient	efficient	efficient
Salmonella Typhimurium	I2 (Neem Extract)	Innovative	100	efficient	efficient	efficient	efficient	efficient	efficient	efficient	efficient	efficient	efficient
Salmonella Typhimurium	I3 (Tea Tree Oil)	Innovative	0.7812	efficient	efficient	efficient	efficient	efficient	efficient	efficient	efficient	efficient	efficient	1 min / 0.7812%
Salmonella Typhimurium	I3 (Tea Tree Oil)	Innovative	1.5625	efficient	efficient	efficient	efficient	efficient	efficient	efficient	efficient	efficient	efficient
Salmonella Typhimurium	I3 (Tea Tree Oil)	Innovative	3.125	efficient	efficient	efficient	efficient	efficient	efficient	efficient	efficient	efficient	efficient
Salmonella Typhimurium	I3 (Tea Tree Oil)	Innovative	6.25	efficient	efficient	efficient	efficient	efficient	efficient	efficient	efficient	efficient	efficient
Salmonella Typhimurium	I3 (Tea Tree Oil)	Innovative	12.5	efficient	efficient	efficient	efficient	efficient	efficient	efficient	efficient	efficient	efficient
Salmonella Typhimurium	I3 (Tea Tree Oil)	Innovative	25	efficient	efficient	efficient	efficient	efficient	efficient	efficient	efficient	efficient	efficient
Salmonella Typhimurium	I3 (Tea Tree Oil)	Innovative	50	efficient	efficient	efficient	efficient	efficient	efficient	efficient	efficient	efficient	efficient
Salmonella Typhimurium	I3 (Tea Tree Oil)	Innovative	100	efficient	efficient	efficient	efficient	efficient	efficient	efficient	efficient	efficient	efficient
Salmonella Typhimurium	I4 (Orange Oil)	Innovative	0.1	not efficient	not efficient	not efficient	not efficient	not efficient	not efficient	not efficient	not efficient	not efficient	not efficient
Salmonella Typhimurium	I4 (Orange Oil)	Innovative	0.2	not efficient	not efficient	not efficient	not efficient	not efficient	not efficient	not efficient	not efficient	not efficient	not efficient
Salmonella Typhimurium	I4 (Orange Oil)	Innovative	0.3	not efficient	not efficient	not efficient	not efficient	not efficient	not efficient	not efficient	not efficient	not efficient	not efficient
Salmonella Typhimurium	I4 (Orange Oil)	Innovative	0.4	not efficient	not efficient	not efficient	not efficient	not efficient	not efficient	not efficient	not efficient	not efficient	not efficient
Salmonella Typhimurium	I4 (Orange Oil)	Innovative	0.5	not efficient	not efficient	not efficient	not efficient	not efficient	not efficient	not efficient	not efficient	not efficient	not efficient
Salmonella Typhimurium	I4 (Orange Oil)	Innovative	0.6	not efficient	not efficient	not efficient	not efficient	not efficient	not efficient	not efficient	not efficient	not efficient	not efficient
Salmonella Typhimurium	I4 (Orange Oil)	Innovative	0.7	not efficient	not efficient	not efficient	not efficient	not efficient	not efficient	not efficient	not efficient	not efficient	not efficient
Salmonella Typhimurium	I4 (Orange Oil)	Innovative	0.8	not efficient	not efficient	not efficient	not efficient	not efficient	not efficient	not efficient	not efficient	not efficient	not efficient
Salmonella Typhimurium	I4 (Orange Oil)	Innovative	0.9	not efficient	not efficient	not efficient	not efficient	not efficient	not efficient	not efficient	not efficient	not efficient	not efficient
Salmonella Typhimurium	I4 (Orange Oil)	Innovative	1	not efficient	not efficient	not efficient	not efficient	not efficient	not efficient	not efficient	not efficient	not efficient	not efficient
Salmonella Typhimurium	I4 (Orange Oil)	Innovative	100	not efficient	not efficient	not efficient	not efficient	not efficient	not efficient	not efficient	not efficient	not efficient	not efficient
Salmonella Typhimurium	I5 (Lactic Acid)	Innovative	0.1	not efficient	not efficient	not efficient	not efficient	not efficient	not efficient	not efficient	not efficient	not efficient	not efficient
Salmonella Typhimurium	I5 (Lactic Acid)	Innovative	0.2	not efficient	not efficient	not efficient	not efficient	not efficient	not efficient	not efficient	not efficient	not efficient	not efficient
Salmonella Typhimurium	I5 (Lactic Acid)	Innovative	0.3	not efficient	not efficient	not efficient	not efficient	not efficient	not efficient	not efficient	not efficient	not efficient	not efficient
Salmonella Typhimurium	I5 (Lactic Acid)	Innovative	0.4	efficient	efficient	efficient	efficient	efficient	efficient	efficient	efficient	efficient	efficient	1 min / 0.4%
Salmonella Typhimurium	I5 (Lactic Acid)	Innovative	0.5	efficient	efficient	efficient	efficient	efficient	efficient	efficient	efficient	efficient	efficient
Salmonella Typhimurium	I5 (Lactic Acid)	Innovative	0.6	efficient	efficient	efficient	efficient	efficient	efficient	efficient	efficient	efficient	efficient
Salmonella Typhimurium	I5 (Lactic Acid)	Innovative	0.7	efficient	efficient	efficient	efficient	efficient	efficient	efficient	efficient	efficient	efficient
Salmonella Typhimurium	I5 (Lactic Acid)	Innovative	0.8	efficient	efficient	efficient	efficient	efficient	efficient	efficient	efficient	efficient	efficient
Salmonella Typhimurium	I5 (Lactic Acid)	Innovative	0.9	efficient	efficient	efficient	efficient	efficient	efficient	efficient	efficient	efficient	efficient
Salmonella Typhimurium	I5 (Lactic Acid)	Innovative	1	efficient	efficient	efficient	efficient	efficient	efficient	efficient	efficient	efficient	efficient
Salmonella Typhimurium	I5 (Lactic Acid)	Innovative	100	efficient	efficient	efficient	efficient	efficient	efficient	efficient	efficient	efficient	efficient

## Sheet: Caption
Symbol/Color	Meaning
efficient	Total inhibition (MBC achieved)
not efficient	Growth (without inhibition)
